# Supplementary material for: Sexually Dimorphic Response to Hepatic Injury in Newborn Suffering from Intrauterine Growth Restriction
Source: Adv Sci (Weinh). 2024 Jun 13;11(30):2403095. doi: 10.1002/advs.202403095 (PMC11321654; doi:10.1002/advs.202403095)
Supplement: Supplementary file 2 — Supplemental Table 1 [file ADVS-11-2403095-s012.xlsx]

## Sheet: Sheet1
	TP	ALB	GLOB	AST	ALT	AST/ALT	CHE	ALP	Time	Weight
Male1	46.8	28.3	18.5	28	7	4	5293	233	17min	1440	LBW
Male2	50	31.9	18.1	41	7	5.86	7471	112	27min	1750	LBW
Male3	52.2	31.9	20.3	43	8	5.38	6003	144	4days	2280	LBW
Male4	50.3	31.6	18.7	45	20	2.25	5681	210	1hours	3000	NBW
Male5	49.3	34	15.3	12	6	2	6789	179	20min	2350	LBW
Male6	33.7	25.1	8.6	41	7	5.86	4010	166	16days	1680	LBW
Male7	53.8	40.2	13.6	180	15	12	4798	182	5hours	3140	NBW
Male8	54.6	41.8	12.8	24	10	2.4	4731	83	30min	3260	NBW
Male9	50.9	38.8	12.1	21	9	2.33	6155	188	13days	2570	NBW
Male10	45.7	32.3	13.4	29	6	4.83	5206	215	26min	1980	LBW
Male11	47.1	38.6	8.5	25	6	4.17	6504	222	53min	2210	LBW
Male12	49.3	33.4	15.9	37	14	2.64	4796	207	1days	2220	LBW
Male13	59.6	38.5	21.1	41	20	2.05	8025	135	2hours	3270	NBW
Male14	46.4	34	12.4	26	12	2.17	5701	126	3days	3430	NBW
Male15	51.6	34.6	17	53	14	3.79	4747	129	1days	2760	NBW
Male16	59.2	46.4	12.8	44	45	0.98	11568	334	3months	2600	NBW
Male17	50.4	38.5	11.9	228	10	22.5	5912	165	4hours	2800	NBW
Male18	54.9	37	17.9	32	14	2.29	6641	192	6days	3150	NBW
Male19	37.4	26.8	10.6	40	8	5	4747	264	35min	1710	LBW
Male20	53	38.2	14.8	27	13	2.08	4842	232	9days	3270	NBW
Male21	53.4	35.2	18.2	71	7	10.14	9286	201	1days	2260	LBW
Male22	56	41.8	14.2	23	9	2.56	9356	252	11days	2740	NBW
Male23	46.8	33.7	13.1	40	16	2.5	5564	194	7days	2980	NBW
Male24	50.9	36.2	17.7	38	13	2.92	5271	114	2days	2880	NBW
Male25	48.6	32.2	16.4	38	8	4.75	4776	164	7days	2590	NBW
Male26	40.4		12.3	16	4	4	3872	213	19min	1270	LBW
Male27	39.8	32.8	7	39	8	4.88	5439	533	26min	1270	LBW
Male28	41.5	27.6	13.9	34	11	3.09	4285	160	1hours	2890	LBW
Male29	45.2	33.9	11.3	14	4	3.5	5300	290	17min	2350	LBW
Male30	40.4	28.1	12.3	16	23	5	3872	4.6	19min	1770	LBW
Male31	50.1	35.1	15	47	18	2.61	5528	201	39min	3540	NBW
Male32	52.3	36.2	16.1	24	3	8	6254	205	11min	2440	LBW
Male33	45	35.1	9.9	34	7	4.86	5261	261	1hours	2690	LBW
Male34	49.9	36.1	13.8	26	10	2.6	4560	138	6days	4180	NBW
Male35	43.8	34	9.8	32	7	4.57	4327	176	3days	3480	NBW
Male36	51.4	37	14.4	23	8	2.88	6587	177	7days	3390	NBW
Male37	54.4	36.1	16.3	47	16	2.94	4478	198	2days	3400	NBW
Male38	51.5	38.8	12.7	70	19	3.68	6680	131	4days	3140	NBW
Male39	52.1	34.3	17.8	35	10	3.5	4125	83	42min	3250	NBW
Male40	43.4	33.8	9.6	28	6	4.67	5877	168	29min	2660	LBW
Male41	48.5	35.4	13.1	21	5	4.2	5577	359	37min	2350	LBW
Male42	49.6	31.7	17.9	35	15	2.33	5383	168	3days	3990	NBW
Male43	47.9	34.7	13.2	40	7	5.71	3320	221	16min	2860	LBW
Male44	51.8	39.9	11.9	21	8	2.63	9085	155	7days	3200	NBW
Male45	46.6	33.3	13.3	22	6	3.67	5225	187	4days	2465	LBW
Male46	51.1	33.6	17.5	67	19	3.53	8402	330	1hours	2880	LBW
Male47	47.5	33.2	14.3	42	12	3.5	5859	193	12days	3300	NBW
Male48	53.6	38.5	15.1	28	13	2.15	12362	158	7days	3340	NBW
Male49	53.1	32.5	20.6	41	12	3.42	5405	128	7hours	3040	NBW
Male50	52.3	35.7	16.6	50	17	2.94	5049	129	2days	3110	NBW
Male51	36.3	29.1	7.2	28	4	7	4823	234	14min	1790	LBW
Male52	50.4	38.5	11.9	228	10	22.8	5912	165	4hours	3300	NBW
Male53	48.5	35.1	13.4	45	9	5	4119	114	2days	3460	NBW
Male54	51.8	36.6	15.2	24	8	3	4951	153	14days	3120	NBW
Male55	44.6	32.9	11.7	20	5	4	4666	103	1hours	2770	LBW
Male56	49.7	37.4	12.3	32	12	2.67	5291	150	3days	3520	NBW
Male57	44.2	35.1	9.1	30	11	2.73	5754	402	25days	2660	LBW
Male58									41min	1370	LBW
Male59	50.2	39.8	10.4	34	24	1.42	6668	323	28days	3980	NBW
Male60	39.8	32.9	6.9	18	8	2.25	4923	328	5min	2660	LBW
Male61	58.8	40.4	18.4	39	9	4.33	5036	136	56min	3460	NBW
Male62	52.2	34.9	17.3	49	9	5.44	4707	170	21hours	4040	NBW
Male63	39.7	31.1	8.6	14	3	4.67	5959	373	18min	1520	LBW
Male64	48.3	40	8.3	26	13	2	7820	512	24days	3530	NBW
Male65	53.5	40.4	13.1	27	10	2.7	8337	134	11days	3030	NBW
Male66	50.2	36.7	13.5	46	24	1.92	6292	199	6days	3130	NBW
Male67	48.9	37.8	11.1	34	13	2.62	8466	116	4days	2920	LBW
Male68	47.1	34.8	12.3	28	10	2.8	6672	228	7days	2420	LBW
Male69	48.1	33.2	14.9	18	4	4.5	4689	196	17min	2080	LBW
Male70	52.5	40.6	11.9	31	14	2.21	6435	190	11days	3270	NBW
Male71	50.9	38.1	12.8	51	12	4.25	4972	122	1days	3790	NBW
Male72	50.8	35.6	15.2	26	14	1.86	4336	176	1days	4120	NBW
Male73	48.6	35.3	13.3	23	6	3.83	6059	205	11min	2500	LBW
Male74	48.3	37	11.3	20	13	1.54	7067	262	24days	3600	NBW
Male75	45.5	35.7	9.8	54	11	4.91	4001	126	1days	3180	NBW
Male76	50.6	37.3	13.3	49	24	2.04	6624	239	7days	3150	NBW
Male77	57.8	40.3	17.5	39	14	2.79	6207	121	4days	3810	NBW
Male78	59.5	39.4	20.1	29	9	3.22	5056	281	23hours	2860	LBW
Male79	55.8	41.2	14.6	25	6	4.17	7923	233	7days	3120	NBW
Male80	47.3	38.4	8.9	27	12	2.25	6227	162	5days	3430	NBW
Male81									17days	2500	LBW
Male82	47.9	32.4	15.5	50	8	6.25	4133	239	3days	2950	LBW
Male83	51.4	37.6	13.8	21	12	1.75	6955	171	5days	4200	NBW
Male84	44.2	33.9	10.3	21	14	1.5	4478	168	8days	2650	LBW
Male85	46.1	32.4	13.7	39	8	3.63	5766	145	25min	2940	LBW
Male86	48.1	33.2	14.9	18	4	4.5	4689	196	17min	2080	LBW
Male87	50.5	36.3	14.2	63	9	7	5001	158	1hours	3020	NBW
Male88	63.4	42.7	20.7	77	11	7	5066	153	36min	3630	NBW
Male89	44	33.5	10.5	31	4	7.75	7572	316	46min	2320	LBW
Male90	50.9	37.9	13	27	12	2.25	6747	112	1days	3950	NBW
Male91	49.4	37.1	12.3	23	11	2.09	5052	141	15hours	3410	NBW
Male92	46.8	29.9	16.9	64	15	4.27	3015	174	48min	2540	LBW
Male93	43.5	32.6	10.9	19	4	4.75	4080	179	38min	2200	LBW
Male94	50.4	36.7	13.7	22	10	2.2	5481	204	7days	3310	NBW
Male95	46.8	34.2	12.6	31	7	4.43	5643	218	4days	3310	NBW
Male96	47	33.2	13.8	59	19	3.11	3957	142	3days	3540	NBW
Male97	46.4	33.6	12.8	51	14	3.64	4405	136	3days	3500	NBW
Male98	47.9	33.7	14.2	47	9	5.22	4827	180	1hours	2770	LBW
Male99	44.7	37.1	7.6	20	9	2.22	5057	145	1days	3640	NBW
Male100	35.9	28.7	7.2	45	8	5.63	4314	170	31min	1600	LBW
Male101	39.3	30.9	8.4	51	14	3.64	4864	217	57min	2540	LBW
Male102	52.1	37.3	14.8	51	11	4.64	5209	190	1hours	2720	LBW
Male103	41.7	30.8	10.9	24	6	4	3998	134	47min	2930	LBW
Male104	50.7	39.9	10.8	22	11	2	6432	235	9days	3990	NBW
Male105	53.5	39.3	14.2	36	9	3.89	3916	108	21hours	3640	NBW
Male106	56.3	39.5	16.8	35	18	1.94	4688	102	1days	3770	NBW
Male107	49.2	36.3	12.9	38	18	2.11	4729	180	1hours	3390	NBW
Male108									52min	890	LBW
Male109	45.7	33.7	12	40	4	10	4701	191	31min	2530	LBW
Male110	50	36.2	14.5	18	7	2.57	5467	199	5days	3970	NBW
Male111	55.8	39.3	16.5	82	17	4.82	6647	160	43min	3820	NBW
Male112	52.3	36.2	16.1	24	3	8	5583	205	11min	2440	LBW
Male113	51.3	38.5	12.8	39	16	2.44	4705	140	3days	3490	NBW
Male114	47.4	33	14.4	72	11	6.55	4525	192	3days	2820	LBW
Male115	53.5	37.5	16	37	24	1.54	6653	181	10days	3780	NBW
Male116	54.1	39.8	14.3	34	11	3.09	6603	235	11days	2830	LBW
Male117	51.9	36.1	15.8	36	7	5.14	5818	182	45min	2670	LBW
Male118	45.2	33.9	11.3	14	4	3.5	5300	190	17min	2350	LBW
Male119	48.3	32	16.3	22	8	2.75	7330	120	2days	3590	NBW
Male120	56.6	34.4	22.2	38	7	4.29	7871	153	3days	4010	NBW
Male121	52.8	34.2	18.6	60	29	2.07	7923	257	10days	3510	NBW
Male122	58	35.7	22.3	32	7	4.57	6165	193	5days	2700	LBW
Male123	51.9	33.7	18.2	25	11	2.27	8723	149	4days	3500	NBW
Male124	49.5	31	18.5	34	14	2.43	6097	168	22min	2820	LBW
Male125	38.8	25.8	13	15	3	5	6037	293	23min	2250	LBW
Male126	44.4	26.8	17.6	47	6	7.83	3940	228	25min	1600	LBW
Male127	62.2	37.7	24.5	37	10	3.7	6548	178	4days	2980	LBW
Male128	45.9	32.2	13.7	36	11	3.27	7316	154	24days	2260	LBW
Male129	52.6	36.5	16.1	61	12	5.08	7795	193	13hours	4030	NBW
Male130	43.1	27.3	15.8	27	5	5.4	5047	151	24min	2600	LBW
Male131	50	33.1	16.9	74	21	3.52	6994	149	1days	3070	NBW
Male132	45	30.6	14.4	38	9	4.22	5345	173	17min	2890	LBW
Male133	47.4	31	16.4	41	16	2.56	5613	249	46min	3930	NBW
Male134	49.9	30.2	19.7	45	11	4.09	5903	191	3hours	3200	NBW
Male135	51.9	32.8	19.1	49	16	3.06	7311	267	2days	3330	NBW
Male136	70.1	45.3	24.8	33	17	1.94	12554	257	1old	3200	NBW
Male137	46.8	28.3	18.5	28	7	4	5293	186	17min	1940	LBW
Male138	46.9	31.6	15.3	55	15	3.67	6651	163	5days	2490	LBW
Male139	50	31.9	18.1	41	7	5.86	7471	112	27min	2250	LBW
Male140	40.9	28.2	12.7	13	6	2.17	6723	307	26min	1250	LBW
Male141	53.1	34.9	18.2	50	15	3.33	10494	124	3days	3530	NBW
Male142	47.5	30.7	16.8	102	13	7.85	11719	198	3days	3000	NBW
Male143	43	32.2	10.8	23	8	2.88	8413	367	25days	2340	LBW
Male144	47.7	32.9	14.8	25	12	2.08	6831	304	25days	2830	LBW
Male145	43.5	29	14.5	33	5	6.6	4600	181	2days	2540	LBW
Male146	46.2	32.9	13.3	100	23	4.35	6239	177	2days	3500	NBW
Male147	49.5	31	18.5	34	14	2.43	6097	168	22min	2820	LBW
Male148	41.8	28.7	13.1	36	13	2.77	4681	181	2days	3460	NBW
Male149	51.1	33.6	17.5	67	19	3.53	8402	330	1hours	2880	LBW
Male150	51	37.2	13.8	30	15	2	3488	134	3days	3580	NBW
Male151	47.1	37.7	9.4	34	7	4.86	5368	196	2days	3350	NBW
Male152	43.4	33.8	9.6	28	6	4.67	6049	168	29min	2660	LBW
Male153	51.8	39.9	11.9	21	8	2.63	9085	155	7days	3200	NBW
Male154	46.6	33.3	13.3	22	6	3.67	5300	187	4days	2465	LBW
Male155	57.1	35.4	21.7	49	14	3.5	4866	177	3days	3990	NBW
Male156	49.3	36.5	12.8	21	5	4.2	5577	257	37min	2350	LBW
Male157	44	31.8	12.2	47	19	2.47	3771	161	2days	2860	LBW
Male158	44.7	32.7	12	23	6	3.83	6044	288	3days	2790	LBW
Male159	50.5	33.9	16.6	41	10	4.1	5966	154	2days	3710	NBW
Male160	53.1	32.5	20.6	41	12	3.42	5405	128	7hours	3040	NBW
Male161	53.1	39.7	13.4	32	12	2.67	11682	178	7days	3340	NBW
Male162	47.5	33.2	14.3	42	12	3.5	5859	193	12days	3300	NBW
Male163	49.7	36.1	13.6	80	16	5	4962	132	2days	3050	NBW
Male164	44.8	31.3	13.5	27	5	5.4	6114	228	3days	2780	LBW
Male165	52.3	35.7	16.6	50	17	2.94	5049	129	2days	3110	NBW
Male166	51.9	35.1	16.8	100	21	4.76	4866	174	54min	3900	NBW
Male167	41.5	27.6	13.9	34	11	3.09	4285	160	1hours	2890	LBW
Male168	50.8	36	14.8	37	12	3.08	5886	129	8days	3650	NBW
Male169	46.6	34	12.6	19	13	1.46	6452	241	11days	3650	NBW
Male170	46.6	35.7	10.9	22	7	3.14	4929	242	3days	3650	NBW
Male171	59	42.5	16.5	33	30	1.1	6082	118	7months	1000	LBW
Male172	50.4	34	16.4	42	6	7	4996	143	4days	3040	NBW
Male173	38.6	30.3	8.3	34	6	5.67	6632	219	9days	2470	LBW
Male174	54.3	37.8	16.5	25	3	8.33	4948	174	2days	3800	NBW
Male175	53.5	37.7	15.8	18	5	3.6	5960	254	36min	2630	LBW
Male176	48.6	35.6	10.8	38	2	19	5715	102	2days	3570	NBW
Male177	47.4	35.2	12.2	36	15	2.4	5298	177	6days	3520	NBW
Male178	47.2	36.3	10.9	39	11	3.55	3651	150	3days	4310	NBW
Male179	50.3	35.7	14.6	38	4	9.5	5564	149	5days	3210	NBW
Male180	47.6	33.5	14.1	37	8	4.63	5672	108	3days	3150	NBW
Male181	48.7	33.6	15.1	46	14	3.29	4279	117	2hours	3300	NBW
Male182	37	29.7	7.3	18	1	18	4444	267	26min	1270	LBW
Male183	41	31.4	9.6	22	6	3.67	5842	171	36min	3420	NBW
Male184	52.7	34.4	18.3	30	8	3.75	5568	196	3days	3220	NBW
Male185	44	33.2	10.8	35	3	11.67	4968	207	59min	2370	LBW
Male186	44.3	31.1	13.2	83	21	3.95	4475	202	3days	4030	NBW
Male187	50.4	36.1	14.3	32	9	3.56	5084	226	4days	3260	NBW
Male188	46.2	31.5	14.7	53	15	3.53	4906	196	2days	2410	LBW
Male189	49.8	33.8	16	42	6	7	4100	197	3days	4150	NBW
Male190	51.6	34.1	17.5	58	12	4.83	4713	124	2days	2550	LBW
Male191	48.5	34.5	14	53	21	2.52	5124	197	7days	3270	NBW
Male192	49.9	40.1	9.8	52	26	2	6705	324	23days	3520	NBW
Male193	55.7	39.2	16.5	82	20	4.1	4977	144	2days	3370	NBW
Male194	51.8	36.6	15.2	24	8	3	4951	153	14days	3320	NBW
Male195	44.6	32.2	11.7	20	5	4	4666	103	1hours	2770	LBW
Male196	48	30	14	44	7	6.29	4736	162	2days	2830	LBW
Male197	49.7	37.4	12.3	32	12	2.67	5291	150	3days	3520	NBW
Male198	44.2	35.1	9.1	30	11	2.73	5754	402	25days	2600	LBW
Male199	43	31.4	11.6	40	10	4	4213	101	3days	3650	NBW
Male200	50.2	39.8	10.4	34	24	1.42	6668	323	28days	3980	NBW
Male201	39.8	32.9	6.9	18	8	2.25	4923	328	5min	2660	LBW
Male202	52.4	34.2	18.2	47	18	2.61	6905	110	11days	3600	NBW
Male203	43	31.5	11.5	58	8	7.25	4288	269	16min	3000	NBW
Male204	48	35.6	12.4	21	13	1.62	8634	172	22days	3490	NBW
Male205	47.2	36.4	10.8	25	5	5	4944	87	2days	2970	LBW
Male206	51.4	35.8	15.6	34	7	4.86	6183	123	40min	2150	LBW
Male207	51.3	36.5	14.8	34	9	3.78	5339	202	5days	3450	NBW
Male208	58.6	39.5	19.1	41	11	3.73	6852	178	5days	3260	NBW
Male209	51.4	30	12.4	26	8	3.25	5007	131	3days	3500	NBW
Female1	51.1	35	16.1	24	8	3	6903	148	5days	2720	LBW
Female2	52.8	35.6	17.2	25	13	1.92	8485	167	9days	3550	NBW
Female3	56.1	42.6	13.5	30	9	3.33	6291	176	7days	3100	NBW
Female4	46.9	36.2	10.7	29	11	2.64	13868	277	9days	2910	LBW
Female5	51.4	36.5	14.9	35	17	2.06	6445	182	6days	3310	NBW
Female6	52.4	36.7	15.7	35	13	2.69	12417	183	10days	2700	LBW
Female7									16min	2870	LBW
Female8	49.4	34	15.4	36	19	1.89	3591	112	45min	3170	NBW
Female9	52.3	38.1	14.2	30	13	2.31	5517	185	11hours	3240	NBW
Female10	56.9	38	18.9	57	10	5.7	4931	238	19hours	3070	NBW
Female11									2days	2490	LBW
Female12	56.8	40.9	15.9	26	18	1.44	7767	163	17days	3410	NBW
Female13	45.9	33.7	12.2	28	11	2.55	8688	242	47min	2640	LBW
Female14	53.7	40.5	13.2	32	10	3.2	5984	199	16min	2300	LBW
Female15	48.9	37.2	11.7	58	16	3.63	4093	117	1days	3490	NBW
Female16	59.7	45	14.7	24	20	1.2	7382	192	5months	2850	LBW
Female17	51.4	37.7	13.7	24	11	2.18	6245	248	21days	3220	NBW
Female18	52	36	16	15	4	3.75	5475	199	29min	2650	LBW
Female19	48.6	36.2	12.4	55	13	4.23	3686	74	2days	2720	LBW
Female20	58.6	39.6	19	42	11	3.82	3939	121	4days	3440	NBW
Female21	49.8	33	16.8	39	20	1.95	4396	137	27min	3590	NBW
Female22	56.4	37.6	18.8	15	2	7.5	6352	212	26min	2020	LBW
Female23	51.2	40.5	10.7	25	12	2.08	6316	198	7days	3080	NBW
Female24	47.7	35.1	12	15	10	1.5	6036	167	18days	3520	NBW
Female25	41.4	32.7	8.7	18	12	1.5	5255	251	24days	2250	LBW
Female26	48.6	35.4	13.2	35	9	3.89	4478	188	3days	3480	NBW
Female27	53.7	38.1	15.6	27	9	3	5817	254	4days	2510	LBW
Female28	54.2	39.6	14.6	23	12	1.92	6223	170	7days	3030	NBW
Female29	52.4	39.5	12.9	52	13	4	5298	243	2days	3160	NBW
Female30	52.4	37.3	15.1	19	8	2.38	5940	175	8days	3150	NBW
Female31	41.4	32.7	8.7	18	12	1.5	5255	251	24days	2250	LBW
Female32									13min	1760	LBW
Female33	52.4	37.3	15.1	22	12	1.83	5940	172	8days	3150	NBW
Female34	54.4	37.5	16.9	46	16	2.88	3935	93	21hours	3800	NBW
Female35	56.8	38	18.8	29	9	3.22	4177	177	30min	3280	NBW
Female36	53.5	35.6	17.9	24	5	4.8	7047	116	29min	2570	LBW
Female37	52.9	37.7	15.2	37	20	1.85	7099	692	8days	3300	NBW
Female38	50.6	35.6	15	46	24	1.92	6139	217	8days	3030	NBW
Female39	50.7	39.6	11.1	37	18	2.06	5339	226	7days	2910	LBW
Female40	51.6	38.1	13.5	25	13	1.92	6419	168	7days	3200	NBW
Female41	54.5	41.5	13	59	17	3.47	4556	181	1days	3060	NBW
Female42	50.1	33.6	16.5	19	5	3.8	4678	338	24min	980	LBW
Female43	51.8	37.9	13.9	2	13	1.85	5892	134	7days	2570	NBW
Female44	55.4	40.6	14.8	46	11	4.18	6828	160	1days	2930	NBW
Female45	50.4	37.9	12.5	47	13	3.62	4475	162	2hours	2820	NBW
Female46	47.7	33	14.7	25	8	3.13	6776	196	15min	2450	LBW
Female47	48	38.3	9.7	29	7	4.14	6365	146	35min	1910	LBW
Female48	50.5	35.9	14.6	35	21	1.67	6811	301	24days	3880	NBW
Female49	44.2	30.3	13.9	28	12	2.33	5984	202	16min	1800	LBW
Female50	44	30.5	13.5	30	8	3.75	4619	160	5hours	2910	NBW
Female51	59.6	38.8	20.8	53	13	4.31	5791	118	35min	3100	NBW
Female52	53	41.5	11.5	55	13	4.23	5116	140	20hours	3120	NBW
Female53	42.9	30.8	12.1	30	13	2.31	3700	199	2hours	2420	LBW
Female54	51	39.1	11.9	23	10	2.3	9481	274	9days	2770	NBW
Female55	55.5	40.2	15.3	65	18	3.61	4303	97	2days	2600	NBW
Female56	58	42.1	15.9	51	22	2.32	7831	236	8days	2930	NBW
Female57	48.4	35.4	13	27	6	4.5	5882	238	5days	2750	NBW
Female58	52.7	39.4	13.3	31	21	1.48	6385	163	10days	3100	NBW
Female59	50.9	36.6	14.3	26	12	2.17	5604	201	4days	1680	LBW
Female60	52.4	39.5	12.9	52	13	4	5298	243	2days	2660	NBW
Female61	51.6	37.8	13.8	21	10	2.1	5896	240	16days	1900	LBW
Female62	50.3	38.4	11.9	62	31	2	7768	285	20days	2380	LBW
Female63	47.3	34.5	12.8	21	8	2.63	6977	237	24min	1530	LBW
Female64	52.6	39.4	13.2	21	9	2.33	6060	227	10days	2740	NBW
Female65	48.4	37.7	10.7	26	10	2.6	5868	254	9days	1960	LBW
Female66	51.3	38.1	13.2	13	5	2.6	5706	184	2days	3110	NBW
Female67	49.7	38.4	11.3	29	12	2.42	6709	235	6days	2930	NBW
Female68	50.5	36.6	13.9	18	10	1.8	6032	175	11days	2150	LBW
Female69	50.4	35.6	14.8	44	9	4.89	6034	239	1hours	3000	NBW
Female70	53.5	40.9	12.6	29	16	1.81	7895	216	17days	2980	NBW
Female71	50.2	36	14.2	83	7	11.86	4218	150	7hours	2590	NBW
Female72	53.9	39.1	14.8	58	25	2.32	4574	137	1hours	2370	LBW
Female73	45.2	32.3	12.9	32	7	4.57	4757	201	7hours	2520	NBW
Female74	55.3	37.7	17.6	68	18	3.78	3089	124	39min	1850	LBW
Female75	50.6	36.9	13.7	30	7	4.29	4713	95	2hours	2090	LBW
Female76	44.7	34.9	9.8	17	18	0.94	5782	186	6days	2800	NBW
Female77	56.1	39.3	16.8	27	9	3	4636	138	2days	3050	NBW
Female78	53.4	38.9	14.5	24	9	2.67	5368	108	2days	3110	NBW
Female79	47.2	38.8	8.4	19	26	1.37	3756	202	3days	2050	LBW
Female80	45.8	34.8	11	42	11	3.82	5669	208	4days	3180	NBW
Female81	53.2	34.6	18.6	45	14	3.21	4829	170	2days	2930	NBW
Female82	56.9	39.6	17.3	26	10	2.6	5743	160	4days	3030	NBW
Female83	42.9	34	8.9	22	7	3.14	7109	167	4hours	2330	LBW
Female84	40.6	35	5.6	20	8	2.5	4742	176	30min	2320	LBW
Female85	56.2	38.6	17.6	48	15	3.2	4169	184	19hours	2200	LBW
Female86	47.4	35.2	12.2	50	12	4.17	4447	168	1days	2770	NBW
Female87	46.7	34.8	11.9	33	7	4.71	4627	135	3days	3790	NBW
Female88	53.5	39.6	13.9	54	13	4.15	4725	124	1days	2660	NBW
Female89	45.5	36.7	8.8	31	13	2.38	5505	192	5days	2630	NBW
Female90	57.8	43	14.8	32	13	2.46	6066	192	3days	3080	NBW
Female91	58.3	42.1	16.2	35	11	3.18	6782	120	2days	2590	NBW
Female92	49.8	42.9	6.9	43	12	3.58	5004	179	10hours	2780	NBW
Female93	48.2	35.5	12.7	46	11	4.18	5119	105	4days	2420	LBW
Female94	47.4	35.3	12.1	52	10	5.2	8851	189	4days	2400	LBW
Female95	55.9	39.8	16.1	29	12		6532	226	8days	2460	LBW
Female96	54.5	41.6	12.9	34	9	3.78	5257	161	3days	3260	NBW
Female97	51.8	36.4	15.4	21	4	5.25	5093	106	44min	1700	LBW
Female98	40.9	31.8	9.1	18	4	4.5	5829	394	52min	1270	LBW
Female99	51.5	39.7	11.8	33	12	2.75	5314	211	5days	3690	NBW
Female100	46	36.7	9.3	24	6	4	5161	230	3days	2950	NBW
Female101	49.8	36.1	13.7	32	9	3.56	4517	135	3days	2500	NBW
Female102	43.4	32.1	11.3	27	10	2.7	3831	142	3days	3160	NBW
Female103	53.8	39.2	14.6	27	9	3	6939	152	6days	3010	NBW
Female104	53.7	38.6	15.1	25	5	5	4703	153	1days	3030	NBW
Female105	54.1	38	16.1	34	13	2.62	3268	137	37min	2640	NBW
Female106	51.9	39	12.9	41	20	2.05	7370	289	26days	2920	NBW
Female107	51.3	33.6	17.7	29	10	2.9	6278	218	2days	3180	NBW
Female108	46.5	31.3	15.2	32	13	2.46	5330	95	6days	3060	NBW
Female109	52.3	33.5	18.8	31	24	1.29	5801	267	7hours	3170	NBW
Female110	56.8	30.9	25.9	17	7	2.43	8521	189	1days	2410	LBW
Female111	50.5	35.7	16.4	18	6	3	8831	218	26min	2170	LBW
Female112	54.8	40	14.8	86	9	9.56	6115	208	12hours	2940	NBW
Female113	54.6	37	17.6	76	35	2.17	3894	155	3days	2510	NBW
Female114	49.9	34.3	15.6	31	7	4.43	7707	142	19min	2170	LBW
Female115	56.3	34.4	21.9	51	12	4.25	6961	139	4days	2390	LBW
Female116	54.8	34.7	20.1	41	7	5.86	6251	187	6days	2800	NBW
Female117	56.2	38.6	17.6	25	8	3.13	8305	177	8days	2170	LBW
Female118	57	37.5	19.5	106	7	15.14	8121	211	2days	2160	LBW
Female119	50.9	33.1	17.8	27	8	3.38	4975	67	31min	2710	NBW
Female120	48.5	29.6	18.9	44	14	3.14	4915	151	16min	2480	LBW
Female121	45.9	29.3	16.6	26	11	2.36	7773	314	20min	2100	LBW
Female122	49.4	34.8	14.6	63	25	2.52	6920	156	4days	3010	NBW
Female123	50.3	32.8	17.5	25	8	3.13	5876	161	12min	3500	NBW
Female124	54	34.8	19.2	20	13	1.54	9444	152	9days	3500	NBW
Female125	55.1	35.1	20	25	7	3.57	6575	167	4days	2640	NBW
Female126	53.6	36.2	17.4	30	31	0.97	10042	244	28days	2880	NBW
Female127	51.4	33.8	17.6	40	9	4.44	5048	105	18min	2880	NBW
Female128	50.6	30.9	19.7	21	12	1.75	7081	168	35min	2870	NBW
Female129	55.9	36.3	19.6	42	15	2.8	8295	113	5days	3190	NBW
Female130	52.6	34.8	17.8	16	5	3.2	10535	179	6days	2270	LBW
Female131	51	32.4	18.6	24	11	2.18	6022	103	1hours	3700	NBW
Female132	50.6	32	18.6	132	16	8.25	9011	139	13hours	2620	NBW
Female133	51.2	40.5	10.7	25	12	2.08	6316	198	7days	2580	NBW
Female134	52.3	33.2	19.1	42	11	3.82	3939	108	4days	2940	NBW
Female135	47.9	36.8	11.1	29	10	2.9	4285	106	2days	2220	LBW
Female136	53.5	38	15.5	22	8	2.75	4544	160	5days	2270	LBW
Female137	48.6	35.4	13.2	30	8	3.75	4593	196	3days	2980	NBW
Female138	54.2	39.6	14.6	23	12	1.92	6223	170	7days	2530	NBW
Female139	53.7	38.1	15.6	27	9	3	6087	254	4days	2010	LBW
Female140	41.4	32.7	8.7	18	12	1.5	5255	251	24days	1750	LBW
Female141	56.8	38	18.8	29	9	3.22	4177	177	30min	2780	NBW
Female142	54.4	37.5	16.9	46	16	2.88	3935	93	21hours	3300	NBW
Female143	52.3	36.1	16.2	22	12	1.83	5735	185	8days	2650	NBW
Female144	53.1	35.6	17.5	32	9	3.56	4923	185	4days	3170	NBW
Female145	55.3	41.2	14.1	95	15	6.33	5042	120	2days	3510	NBW
Female146	49.1	36.8	12.3	52	16	3.25	4586	163	1days	2560	NBW
Female147	51.6	38.1	13.5	25	13	1.92	6419	168	7days	2700	NBW
Female148	48.8	35.8	13	23	18	1.28	6179	226	7days	2410	LBW
Female149	50.6	36.7	15	48	30	1.6	6139	232	8days	2530	NBW
Female150	52.9	37.7	15.2	37	20	1.85	7099	692	8days	2800	NBW
Female151	46.6	35.5	11.1	22	7	3.14	7047	124	29min	2070	LBW
Female152	47.7	33	14.7	25	8	3.13	6776	196	15min	2450	LBW
Female153	48	38.3	9.7	29	7	4.14	6365	146	35min	1910	LBW
Female154	50.5	35.9	14.6	35	21	1.67	6811	301	24days	3880	NBW
Female155	55.4	40.6	14.8	46	11	4.18	6828	160	1days	2930	NBW
Female156	50.4	37.9	12.5	47	13	3.62	4475	162	2hours	2820	NBW
Female157	51.8	37.9	13.9	24	13	1.85	5892	134	7days	2570	NBW
Female158	58.6	39.4	19.2	41	9	4.56	4103	224	3days	3280	NBW
Female159	44.4	33.4	11	37	12	3.08	4966	100	13days	3000	NBW
Female160	49.6	33.8	15.8	31	13	2.38	4769	103	3days	2330	LBW
Female161	52	38.9	13.1	30	13	2.31	7372	236	5days	2900	NBW
Female162	52.8	35.6	17.2	25	7	3.57	4738	146	2days	2430	LBW
Female163	49.3	37.9	11.4	28	10	2.8	8235	245	8days	2550	NBW
Female164	49.8	35.8	14	23	8	2.88	5736	142	6days	2800	NBW
Female165	47.4	35.1	12.3	20	2	10	4242	145	8min	1830	LBW
Female166	52.6	41.8	10.8	80	41	1.95	7252	226	10days	2500	NBW
Female167	53	40.3	12.7	31	12	2.58	7921	166	6days	2920	NBW
Female168	51.8	37.4	14.4	35	11	3.18	6347	104	3days	3140	NBW
Female169	52.6	36.9	15.7	47	7	6.17	6354	124	1days	2100	LBW
Female170	49.8	35.8	14	23	8	2.88	5736	142	6days	2800	NBW
Female171	54.8	35.3	19.5	41	9	4.56	4340	199	2hours	1920	LBW
Female172	51.6	35.7	15.9	15	12	1.25	5909	137	10days	2260	LBW
Female173	46.9	34.7	12.2	40	10	4	4962	200	4days	1960	LBW
Female174	51	40.8	10.2	34	10	3.4	5472	146	2days	1980	LBW
Female175	53	37.7	15.3	36	13	2.77	5063	157	24min	2680	NBW
Female176	56.6	40.3	16.3	39	8	4.88	7000	186	6days	3130	NBW
Female177	50.4	37.3	13.1	51	16	3.19	3634	212	13min	2900	NBW
Female178	55.9	38.6	17.3	87	19	4.58	5283	140	3days	3000	NBW
Female179	48.8	38.3	10.5	25	9	2.78	5225	202	9days	2380	LBW
Female180	58.2	36.4	21.8	28	6	4.67	5822	105	1days	2080	LBW
Female181	42.9	30.8	12.1	30	13	2.31	3700	199	2hours	2410	LBW
Female182	53.6	34.7	18.9	48	15	3.2	4198	171	1days	2970	NBW
Female183	50.6	33.7	16.9	34	12	2.83	3555	213	1days	2480	LBW
Female184	55.5	40.2	15.3	65	18	3.61	4303	97	2days	2600	NBW
Female185	51	39.1	11.9	23	10	2.3	9481	274	9days	2770	NBW
Female186	58	42.1	15.9	51	22	2.32	7831	236	8days	2930	NBW
Female187	48.4	35.4	13	27	6	4.5	5882	238	5days	3020	NBW
Female188	45	35.5	9.5	26	15	1.73	5664	181	10days	3100	NBW
Female189	52.4	39.5	12.9	52	13	4	5298	243	2days	2660	NBW
Female190	53.2	42.2	11	54	10	5.4	7424	210	18hours	3400	NBW
Female191	51.6	37.8	13.8	21	10	2.1	5896	240	16days	1900	LBW
Female192	52.1	36.1	19	45	10	4.5	5443	165	20hours	2760	NBW
Female193	53.6	42.1	11.5	26	10	2.6	6886	273	21min	1500	LBW
Female194	52.9	35.4	17.5	81	21	3.86	3941	119	52min	1780	LBW
Female195	51.2	37.3	13.9	81	19	4.26	4274	202	22hours	2200	LBW
Female196	59.8	42.6	17.2	45	7	6.43	5869	143	2days	2660	NBW
Female197	50	35.9	14.1	34	11	3.09	3960	103	16hours	2500	NBW
Female198	55.7	40.2	15.5	35	9	3.89	5131	129	2days	2190	LBW
Female199	47	36.2	10.8	36	17	2.12	5081	239	5days	2320	LBW
Female200	43.6	34	9.6	26	9	2.89		160	8days	2310	LBW
