# Supplementary material for: Sexually Dimorphic Response to Hepatic Injury in Newborn Suffering from Intrauterine Growth Restriction
Source: Adv Sci (Weinh). 2024 Jun 13;11(30):2403095. doi: 10.1002/advs.202403095 (PMC11321654; doi:10.1002/advs.202403095)
Supplement: Supplementary file 8 — Supplemental Table 7 [file ADVS-11-2403095-s010.xlsx]

## Sheet: monocle_BEAM_cluster_gene
	Gene_clusters
CCL5	1
CCL4	1
XCL1	1
ENSSSCG00000029596	1
KLRB1	1
FCER1G	1
ID2	1
KLRK1	1
NKG7	1
PIK3R1	1
ENSSSCG00000023584	1
ENSSSCG00000029668	1
CTSW	1
S100A1	1
CST7	1
MAP3K8	1
KLRC1	1
RGS1	1
ENSSSCG00000034570	1
ZFP36L1	1
ENSSSCG00000032810	1
LITAF	1
CBLB	1
FOS	1
GNLY	1
HOPX	1
CXCR4	1
ATP8A1	1
ADGRG1	1
FGL2	1
PMAIP1	1
LCP2	1
RDX	1
PTPN6	1
GBP1	1
SLAMF7	1
GIMAP4	1
ADGRE5	1
ITM2C	1
PLEK	1
IKZF2	1
FOSB	1
ENSSSCG00000014540	1
DUSP4	1
FSCN1	1
RGS2	1
PRF1	1
CSTB	1
ENSSSCG00000026217	1
ENSSSCG00000036626	1
ISG15	1
CRTAM	1
SEPTIN11	1
LAT2	1
TAC3	1
GPR18	1
SPRY2	1
IL22	1
SKAP2	1
ENSSSCG00000037775	1
TYROBP	1
MGST1	1
NFIL3	1
CXCL8	1
CXXC5	1
ZNF683	1
EOMES	1
CXCL2	1
TBX21	1
IKZF3	1
ENSSSCG00000000639	1
ENSSSCG00000039407	1
RUNX2	1
ZFP36	1
FGR	1
SNTB2	1
NR4A2	1
IL12RB2	1
PLXNC1	1
SP4	1
SNX10	1
CAVIN3	1
MEX3C	1
SH2D1A	1
ENSSSCG00000006452	1
ITGA4	1
CD96	1
KLF6	1
ENSSSCG00000033909	1
TIMP1	1
BHLHE40	1
CMC1	1
INPP5B	1
NCR1	1
KIT	1
ENSSSCG00000037364	1
BACH1	1
PDE3B	1
ARHGAP5	1
SYTL3	1
MDK	1
ENSSSCG00000039222	1
TIPARP	1
CPNE2	1
ENSSSCG00000031897	1
DNAJB1	1
HPCAL1	1
UBB	1
ITGAL	1
ENSSSCG00000050468	1
EGR1	1
RAP1GAP2	1
SQSTM1	1
GPR183	1
TRAT1	1
PIM1	1
RORA	1
TLE4	1
MAPRE2	1
ENSSSCG00000000657	1
IRF8	1
DUSP2	1
RHOB	1
ENSSSCG00000017202	1
NCALD	1
RBPJ	1
PTK2B	1
ENSSSCG00000033952	1
GPS2	1
GTF3C1	1
UBE2L6	1
PNISR	1
SPRY1	1
NFKBIA	1
NR3C1	1
MEF2A	1
ENSSSCG00000016475	1
ST8SIA4	1
HERC5	1
LYST	1
CHST11	1
TAGAP	1
WDR74	1
ENSSSCG00000029160	1
MED27	1
GINM1	1
TXK	1
CHD9	1
TUBA4A	1
ELK3	1
ZNF800	1
IMMP2L	1
MARCKS	1
GOLGB1	1
GLIPR1	1
GADD45G	1
DUSP5	1
NFAT5	1
GZMA.1	2
S100A4	2
CRIP1	2
S100A6	2
FCGR3A	2
GPX1	2
ITGB1	2
S100A11	2
ENSSSCG00000022176	2
OSTF1	2
IFITM1	2
GZMH	2
RRM2	2
PFN1	2
TXN	2
UCP2	2
ENSSSCG00000039894	2
ATP6	2
TNFRSF1B	2
RUNX3	2
ACTR3	2
ACTB	2
ND1	2
C15orf48	2
GLIPR2	2
ENSSSCG00000028355	2
VIM	2
CXCR3	2
LGALS1	2
ATP2B4	2
FLNA	2
CCR7	3
CTSC	3
IL7R	3
S1PR1	3
TNFRSF4	3
CD5	3
KLF2	3
LEF1	3
PCED1B	3
YBX3	3
PDK1	3
EVL	3
CDNF	3
STK17A	3
RPS15	3
HIF1A	3
EMP3	3
PDE4B	3
RPS15A	3
HSPH1	3
IFITM3	3
ENSSSCG00000009240	3
ITGA5	3
SPOCK2	3
SELL	3
ZC3HAV1	3
NR4A3	3
NPY	3
CD4	3
ENSSSCG00000006928	3
TP53I11	3
EOGT	3
SPTBN1	3
ABLIM1	3
CYCS	3
ENSSSCG00000000576	3
RPS27A	3
RPS3A	3
SH3BGRL2	3
ENSSSCG00000038506	3
CD81	3
ITK	3
DDX5	3
KLF13	3
RGCC	3
ENSSSCG00000035992	3
TSPAN5	3
DAPL1	3
SGCA	3
ENSSSCG00000031838	3
ADD3	3
ENSSSCG00000007978	3
IL6R	3
TMEM123	3
PDE4D	3
HBB	3
FADS3	3
PELI1	3
KLF3	3
HSPE1	3
SAT1	3
ENSSSCG00000017901	3
ENSSSCG00000043909	3
SMC4	3
IRF4	3
RGS10	3
RBM38	3
ENSSSCG00000042191	3
IFNGR2	3
MAP3K1	3
RETREG1	3
CD28	3
IFNAR1	3
ENSSSCG00000036013	3
ARHGAP15	3
RPS19	3
ENSSSCG00000005949	3
ENSSSCG00000000107	3
CD40LG	3
HSPA8	3
RABGEF1	3
ENSSSCG00000006418	3
ENSSSCG00000006081	3
VGLL4	3
NDFIP2	3
RPL35A	3
GCNT4	3
IL6ST	3
LFNG	3

## Sheet: EnrichGO_cluster1
Category	Term	Description	LogP	Log(q-value)	InTerm_InList	Symbols
GO Biological Processes	GO:0001775	cell activation	-32.1572	-27.9695	39/647	ZFP36L1,RUNX2,CBLB,KLF6,GPR183,EGR1,PTK2B,FCER1G,GPR18,GPS2,IRF8,RBPJ,CXCL8,ITGA4,ITGAL,KIT,KLRC1,LCP2,MDK,NFIL3,NKG7,PIK3R1,PLEK,PRF1,PTPN6,RORA,CCL5,TIMP1,TYROBP,LAT2,EOMES,SKAP2,NCR1,FGL2,IKZF3,KLRK1,TBX21,CRTAM,SLAMF7,SNX10,ID2,TIPARP
GO Biological Processes	GO:0002683	negative regulation of immune system process	-14.1318	-10.9855	20/430	CBLB,FGR,GBP1,GPR18,GPS2,ID2,KLRC1,SH2D1A,MDK,PIK3R1,PTPN6,XCL1,TYROBP,CST7,ISG15,CD96,FGL2,KLRK1,TBX21,CRTAM,ZFP36L1,MAP3K8,GPR183,FCER1G,PLEK,RORA,CCL5,TXK,IKZF3,ZNF683,PTK2B,CXCL8,ITGA4,PDE3B,RDX,CXCR4,ADGRG1,PLXNC1,NFAT5,RBPJ,SKAP2,SPRY1,SPRY2
GO Biological Processes	GO:0002252	immune effector process	-14.056	-10.9475	20/434	LYST,GPR183,PTK2B,FCER1G,FGR,IRF8,ITGAL,KIT,MDK,NKG7,PRF1,PTPN6,RORA,TYROBP,LAT2,EOMES,FGL2,KLRK1,TBX21,SLAMF7,KLRC1,SH2D1A,TXK,RAP1GAP2,TRAT1,ZNF683,GPR18
GO Biological Processes	GO:0071345	cellular response to cytokine stimulus	-13.8538	-10.7801	24/710	ZFP36L1,EGR1,PTK2B,FCER1G,GBP1,CXCL2,IRF8,CXCL8,IL12RB2,ITGA4,KIT,NFIL3,NFKBIA,PTPN6,RORA,CCL4,CCL5,XCL1,TLE4,ZFP36,CXCR4,SPRY2,NFAT5,SNX10,LYST,GPR183,ITGAL,MDK,TBX21,CRTAM,CBLB,RDX,RGS1,PLXNC1,SPRY1,MAPRE2,KLRK1,RAP1GAP2,DUSP2,DUSP4,DUSP5,GPS2,RGS2,GADD45G,CAVIN3,GPR18,PLEK,PMAIP1,TXK
GO Biological Processes	GO:0031347	regulation of defense response	-12.5575	-9.62509	22/662	FGR,GPS2,KLRC1,SH2D1A,MDK,NFKBIA,NKG7,PTPN6,RORA,CCL5,XCL1,TXK,TYROBP,ZFP36,CST7,NCR1,ISG15,CD96,FGL2,KLRK1,HERC5,CRTAM,EGR1,FCER1G,IRF8,IL12RB2,KIT,PIK3R1,TBX21,ZNF683,PRF1,PTK2B,CXCL8,CCL4,CXCR4
GO Biological Processes	GO:0042113	B cell activation	-10.7216	-7.87635	12/170	KLF6,GPR183,PTK2B,GPS2,IRF8,RBPJ,ITGA4,KIT,PIK3R1,LAT2,SKAP2,IKZF3
GO Biological Processes	GO:1903706	regulation of hemopoiesis	-10.3869	-7.56098	16/400	ZFP36L1,PTK2B,FOS,ID2,MDK,NFKBIA,PIK3R1,PTPN6,TYROBP,ZFP36,ISG15,FGL2,IKZF3,TBX21,CRTAM,ZNF683,GPR183
GO Biological Processes	GO:0006954	inflammatory response	-9.61499	-6.85867	17/523	ADGRE5,FOS,CXCL2,RBPJ,CXCL8,ITGAL,KIT,MDK,NKG7,CCL4,CCL5,XCL1,TIMP1,TYROBP,CXCR4,CD96,IL22
GO Biological Processes	GO:0009617	response to bacterium	-9.06559	-6.37798	19/732	LYST,FCER1G,FGR,FOS,CXCL2,IRF8,RBPJ,CXCL8,IL12RB2,NFKBIA,RGS1,CCL5,ZFP36,LITAF,ISG15,CD96,GNLY,IKZF3,KLRK1,ZFP36L1,PTK2B,NR3C1,MGST1,PIM1,RORA
GO Biological Processes	GO:0006968	cellular defense response	-8.43968	-5.83177	7/52	PTK2B,SH2D1A,PRF1,TYROBP,NCR1,GNLY,TRAT1
GO Biological Processes	GO:0030335	positive regulation of cell migration	-8.27337	-5.69846	16/560	RHOB,PTK2B,FGR,CXCL8,ITGA4,KIT,MDK,PIK3R1,RDX,CCL4,CCL5,XCL1,CXCR4,SPRY2,ATP8A1,MAPRE2,GBP1,PLXNC1,PDE3B,S100A1,RGS2,FSCN1,ITM2C,PLEK
GO Biological Processes	GO:0045596	negative regulation of cell differentiation	-7.73272	-5.26103	17/699	ZFP36L1,PTK2B,GBP1,GPS2,ID2,RBPJ,MDK,NFKBIA,PIK3R1,RGS2,RORA,ZFP36,SPRY1,SPRY2,FGL2,TBX21,HOPX,FOS,TYROBP,ISG15,MAP3K8,DUSP5,MEF2A,CCL5,PIM1,MEX3C,ITGA4,NR3C1,EGR1,TIPARP
GO Biological Processes	GO:0050778	positive regulation of immune response	-7.34328	-4.91902	15/567	CBLB,FCER1G,FGR,LCP2,SH2D1A,PTPN6,CCL5,XCL1,TXK,TYROBP,LAT2,KLRK1,TBX21,TRAT1,CRTAM,KIT,KLRC1,NFKBIA
GO Biological Processes	GO:0009615	response to virus	-7.05948	-4.67797	12/358	LYST,FGR,GBP1,PMAIP1,PRF1,CCL4,CCL5,XCL1,CXCR4,ISG15,TBX21,HERC5,UBE2L6,CTSW,UBB,SQSTM1
GO Biological Processes	GO:0001909	leukocyte mediated cytotoxicity	-6.89202	-4.56765	6/52	LYST,NKG7,PRF1,PTPN6,KLRK1,SLAMF7,GNLY,FCER1G,KIT,LAT2,NFIL3,NCR1,CRTAM
GO Biological Processes	GO:0043409	negative regulation of MAPK cascade	-6.86691	-4.54845	9/180	DUSP2,DUSP4,DUSP5,GBP1,GPS2,PTPN6,RGS2,SPRY1,SPRY2,PDE3B,PLEK,RORA,LITAF,CAVIN3,RDX,KLRK1,PTK2B,KIT,CBLB,CSTB,TIMP1,ZFP36,CST7,RHOB,CCL4,FSCN1,CRTAM,RUNX2,HERC5,SQSTM1,ISG15,RBPJ,HOPX
GO Biological Processes	GO:0007229	integrin-mediated signaling pathway	-6.65612	-4.37413	7/93	PTK2B,FGR,ITGA4,ITGAL,PLEK,TXK,ISG15,PIK3R1,CD96
GO Biological Processes	GO:0002274	myeloid leukocyte activation	-6.65138	-4.37413	8/138	FCER1G,RBPJ,CXCL8,KIT,LCP2,CCL5,TYROBP,LAT2,PLEK,RGS2,RGS1,ZFP36L1,ZFP36,CXCR4,ISG15
GO Biological Processes	GO:0050858	negative regulation of antigen receptor-mediated signaling pathway	-6.43298	-4.18481	5/33	CBLB,GBP1,GPS2,SH2D1A,PTPN6,TRAT1
GO Biological Processes	GO:0031348	negative regulation of defense response	-6.37411	-4.13901	10/269	FGR,GPS2,KLRC1,MDK,RORA,ZFP36,CST7,ISG15,CD96,FGL2,GPR18,KLRK1,NFKBIA,NKG7,CCL5,XCL1

## Sheet: EnrichGO_cluster2
Category	Term	Description	LogP	Log(q-value)	InTerm_InList	Symbols
GO Biological Processes	GO:0007568	aging	-4.79905	-0.683425	4/165	GPX1,ATP6,TNFRSF1B,UCP2,CRIP1,FLNA,PFN1,VIM,GZMA,C15orf48,LGALS1
GO Biological Processes	GO:0050865	regulation of cell activation	-4.40073	-0.683425	6/709	ACTB,RUNX3,FCGR3A,FLNA,LGALS1,TNFRSF1B,ITGB1,S100A11,S100A4,CXCR3,GPX1
GO Biological Processes	GO:0060341	regulation of cellular localization	-4.32027	-0.683425	6/733	ACTB,ATP2B4,FLNA,ITGB1,TXN,UCP2,VIM,ACTR3,RRM2,S100A6
GO Biological Processes	GO:0010035	response to inorganic substance	-3.97411	-0.683425	5/521	ATP2B4,CRIP1,GPX1,TXN,UCP2,TNFRSF1B

## Sheet: EnrichGO_cluster3
Category	Term	Description	LogP	Log(q-value)	InTerm_InList	Symbols
GO Biological Processes	GO:0001819	positive regulation of cytokine production	-13.4131	-9.22538	16/481	CD4,CD28,CD40LG,CD81,CCR7,HIF1A,IL6R,IL6ST,IRF4,ITK,PDE4B,PDE4D,SPTBN1,NR4A3,RGCC,PELI1,RPS19,MAP3K1,IFNGR2,NDFIP2
GO Biological Processes	GO:0001775	cell activation	-12.5961	-8.70941	17/647	CD4,CD28,CD40LG,CD81,CCR7,HBB,IFNGR2,IL6R,IL7R,IRF4,ITK,LFNG,NPY,TNFRSF4,NR4A3,RGCC,LEF1,CD5,CTSC,IL6ST,HSPH1,PELI1,RABGEF1,S1PR1,ITGA5,SPOCK2,HIF1A,RPS19,KLF2
GO Biological Processes	GO:0071345	cellular response to cytokine stimulus	-8.76352	-6.00719	14/710	CD4,CCR7,HIF1A,IFNAR1,IFNGR2,IL6R,IL6ST,IL7R,TNFRSF4,YBX3,SPOCK2,KLF2,IFITM3,LEF1,RPS15A,ZC3HAV1,CD40LG
GO Biological Processes	GO:0002697	regulation of immune effector process	-6.64985	-3.96731	9/356	CD28,CD40LG,CD81,IL7R,IRF4,RPS19,TNFRSF4,NR4A3,RABGEF1,LEF1,IL6ST,PELI1,CTSC,CCR7,S1PR1,IL6R,NPY,CD5,CD4,HSPH1,RGCC
GO Biological Processes	GO:0002181	cytoplasmic translation	-6.24523	-3.58902	6/122	RPL35A,RPS3A,RPS15,RPS15A,RPS19,RPS27A,HIF1A,GCNT4,EOGT
GO Biological Processes	GO:0002252	immune effector process	-5.93342	-3.28979	9/434	CD40LG,CD81,CTSC,IL6R,IRF4,LFNG,NR4A3,RGCC,LEF1,ITK,IL7R,TNFRSF4,CD4,CD28,HIF1A,KLF13,PDK1
GO Biological Processes	GO:0048872	homeostasis of number of cells	-5.70195	-3.12704	7/238	CCR7,HIF1A,IL7R,PDE4B,RPS19,KLF2,GCNT4
GO Biological Processes	GO:0097190	apoptotic signaling pathway	-5.34081	-2.83208	7/270	CD5,CD28,DDX5,IL6R,PDK1,CYCS,DAPL1
GO Biological Processes	GO:0032970	regulation of actin filament-based process	-5.21472	-2.73511	8/399	ADD3,CCR7,S1PR1,PDE4B,PDE4D,SPTBN1,RGCC,EVL,HSPA8,IL7R,KLF2,TMEM123,RABGEF1
GO Biological Processes	GO:0060326	cell chemotaxis	-4.91629	-2.461	6/207	CCR7,S1PR1,IL6R,PDE4B,RPS19,LEF1,SELL,CD4,NR4A3
GO Biological Processes	GO:0051272	positive regulation of cellular component movement	-4.81501	-2.38319	9/597	CCR7,S1PR1,HIF1A,IL6R,ITGA5,RPS19,NR4A3,SPOCK2,LEF1,DDX5,SAT1,CD4,KLF13,NPY
GO Biological Processes	GO:0060575	intestinal epithelial cell differentiation	-4.67704	-2.25277	3/22	HIF1A,IL6ST,NPY,NR4A3,RETREG1,S1PR1,PDE4D,KLF2,IFNGR2
GO Biological Processes	GO:0044403	biological process involved in symbiotic interaction	-4.50395	-2.12918	6/245	CD4,CD81,HSPA8,ITGA5,TNFRSF4,LEF1,IL6R,IL6ST
GO Biological Processes	GO:0051085	chaperone cofactor-dependent protein refolding	-4.17672	-1.8641	3/32	HSPA8,HSPE1,HSPH1,RPS15,LEF1
GO Biological Processes	GO:1904407	positive regulation of nitric oxide metabolic process	-3.75936	-1.59286	3/44	HBB,NPY,KLF2,PDE4B,RPS19,HIF1A,TNFRSF4,YBX3
GO Biological Processes	GO:0002673	regulation of acute inflammatory response	-3.67375	-1.52194	3/47	CCR7,IL6ST,NPY,ITGA5,SPOCK2
GO Biological Processes	GO:0045747	positive regulation of Notch signaling pathway	-3.64648	-1.50801	3/48	IL6ST,LFNG,TSPAN5
GO Biological Processes	GO:0007159	leukocyte cell-cell adhesion	-3.44774	-1.34641	3/56	CD40LG,ITGA5,SELL,HBB,HIF1A
GO Biological Processes	GO:0002274	myeloid leukocyte activation	-3.42608	-1.3283	4/138	IFNGR2,IRF4,NPY,NR4A3
GO Biological Processes	GO:1903900	regulation of viral life cycle	-3.4142	-1.32342	4/139	CD4,CD28,IFITM3,ZC3HAV1
