# Supplementary material for: Sexually Dimorphic Response to Hepatic Injury in Newborn Suffering from Intrauterine Growth Restriction
Source: Adv Sci (Weinh). 2024 Jun 13;11(30):2403095. doi: 10.1002/advs.202403095 (PMC11321654; doi:10.1002/advs.202403095)
Supplement: Supplementary file 10 — Supplemental Table 9 [file ADVS-11-2403095-s015.xlsx]

## Sheet: monocle_heatmap_cluster_gene
	Gene_clusters
ENSSSCG00000004024	1
SFT2D1	1
SASH1	1
CITED2	1
PDE7B	1
EPB41L2	1
SMPDL3A	1
SERINC1	1
MARCKS	1
CALHM6	1
TENT5A	1
CNDP2	1
SLC38A6	1
PLIN2	1
PDCD1LG2	1
TPM2	1
ABCA1	1
TMEM245	1
ENSSSCG00000005488	1
HSPA5	1
STXBP1	1
CMC1	1
GPD1L	1
CLEC3B	1
TREX1	1
STAB1	1
PDHB	1
ARL6IP5	1
CAMK1	1
TF	1
PLSCR1	1
RNF13	1
GHSR	1
AP2M1	1
ETV5	1
AHSG	1
HES1	1
C3orf38	1
APP	1
ITSN1	1
ENSSSCG00000026981	1
ENSSSCG00000012061	1
ETS2	1
MX2	1
MX1	1
ENSSSCG00000021991	1
AGPAT3	1
HSBP1	1
MAF	1
ENSSSCG00000002749	1
ENSSSCG00000024911	1
MT1A	1
CDH5	1
PDCD5	1
COX7A1	1
SIRT2	1
PLD3	1
BLVRB	1
ETHE1	1
ENSSSCG00000003079	1
APOE	1
FTL	1
FCGRT	1
ENSSSCG00000037466	1
NKG7	1
LAIR1	1
PRKCZ	1
ENSSSCG00000022401	1
AKR7A2	1
C1QA	1
C1QC	1
C1QB	1
ID3	1
PITHD1	1
ENSSSCG00000034570	1
SDC3	1
EPB41L3	1
OSBPL1A	1
IFI44	1
DNAJB4	1
ACADM	1
GADD45A	1
ENSSSCG00000031640	1
IRF7	1
TSPAN4	1
CTSD	1
ENSSSCG00000035293	1
CD81	1
CORO1B	1
CTSF	1
SLC3A2	1
WDR74	1
ENSSSCG00000014540	1
SERPING1	1
ACP2	1
CD82	1
FJX1	1
PAMR1	1
CAT	1
TMEM86A	1
HPS5	1
ENSSSCG00000013380	1
ADM	1
BST2	1
PLVAP	1
KLF2	1
ENSSSCG00000013788	1
CALR	1
DNASE2	1
SHFL	1
TMEM205	1
ELOF1	1
ACP5	1
ENSSSCG00000040016	1
ENSSSCG00000013556	1
ENSSSCG00000025631	1
CDC34	1
SQSTM1	1
MGAT4B	1
MXD3	1
HEXB	1
IQGAP2	1
CMYA5	1
ARRDC3	1
ENSSSCG00000039731	1
PHAX	1
TXNDC15	1
TGFBI	1
EGR1	1
NR3C1	1
CSF1R	1
GADD45G	1
CTSB	1
HPGD	1
SLC8B1	1
OAS2	1
ALDH2	1
DYNLL1	1
AP1B1	1
UQCR10	1
TCN2	1
ENSSSCG00000010056	1
ENSSSCG00000010073	1
ARV1	1
TMEM26	1
PCBD1	1
DDIT4	1
MICU1	1
PRXL2A	1
NCOA4	1
MSMB	1
SGMS1	1
LIPA	1
IFIT2	1
IFIT1	1
IFIT5	1
SCD	1
GSTO1	1
BNIP3	1
NMI	1
RND3	1
INSIG2	1
MARCO	1
AGA	1
SLC25A4	1
EIF4EBP1	1
CD302	1
IFIH1	1
CIR1	1
ITGAV	1
SLC40A1	1
SLC39A10	1
CASP10	1
NRP2	1
METTL21A	1
PECR	1
ENSSSCG00000016184	1
PID1	1
ENSSSCG00000033089	1
FOLR1	1
SLCO2B1	1
ENSSSCG00000014997	1
AASDHPPT	1
CWF19L2	1
IL18	1
ENSSSCG00000015069	1
APOA1	1
APLP2	1
IL10	1
C4BPA	1
FAM133B	1
TFPI2	1
COL1A2	1
PDK4	1
ENSSSCG00000024313	1
GPNMB	1
TMEM60	1
STARD3NL	1
GLUL	1
NPL	1
PTGS2	1
ATF3	1
SPON2	1
LRPAP1	1
GNPDA2	1
PDGFC	1
ALB	1
CXCL10	1
SCARB2	1
ENSSSCG00000009211	1
MRPS18C	1
TMEM150C	1
BRI3	1
CYP3A29	1
ENSSSCG00000025271	1
ENSSSCG00000007644	1
ENSSSCG00000026653	1
HSPB1	1
GUSB	1
NUPR1	1
IGSF6	1
ENSSSCG00000032501	1
ENSSSCG00000028691	1
ENSSSCG00000008222	1
DYSF	1
NAGK	1
CLEC4F	1
GALM	1
EIF2AK2	1
COMMD5	1
MRPL13	1
UTP23	1
SDC2	1
TP53INP1	1
TPD52	1
LY96	1
GGH	1
CREG1	1
ENSSSCG00000006324	1
FCGR3A	1
HSPA6	1
IGSF8	1
ENSSSCG00000006418	1
ENSSSCG00000049524	1
GLMP	1
GBA	1
ENSSSCG00000038991	1
CTSS	1
TXNIP	1
ADORA3	1
DRAM2	1
GBP1	1
KYAT3	1
MSL3	1
PRPS2	1
SAT1	1
ENSSSCG00000012202	1
GP91-PHOX	1
DYNLT3	1
GPR34	1
CFP	1
VSIG4	1
ENSSSCG00000012452	1
NXT2	1
HPRT1	1
ENSSSCG00000012731	1
ENSSSCG00000012746	1
RENBP	1
MPP1	1
EDN1	1
ENSSSCG00000001064	1
CARMIL1	1
TRIM38	1
HFE	1
TNF	1
ENSSSCG00000029160	1
NEU1	1
MFGE8	1
SNUPN	1
ENSSSCG00000001927	1
CIDEB	1
SLC7A8	1
MMP14	1
NDRG2	1
ARRDC4	1
NPC2	1
FOS	1
LGMN	1
ISG12(A)	1
GLRX5	1
ARSA	1
NFAM1	1
CD63	1
GNS	1
GLIPR1	1
RESF1	1
BCAT1	1
CD163	1
CD4	1
CCND2	1
TSPAN11	1
SLC48A1	1
HSP90B1	1
DRAM1	1
SPIC	1
ACTR6	1
ENSSSCG00000040056	1
DUSP6	1
CSRP2	1
DAB2	1
SELENOP	1
PLK2	1
DUSP1	1
HAVCR2	1
TIMD4	1
ENSSSCG00000026414	1
GM2A	1
ALOX5AP	1
ITM2B	1
ENSSSCG00000009425	1
LAMP1	1
ATP6V1G3	1
CSRP1	1
GALT	1
DNAJA1	1
SVIL	1
CDNF	1
NRP1	1
MSR1	1
ASAH1	1
ESF1	1
ABHD12	1
C20orf27	1
SIGLEC1	1
ID1	1
CTSA	1
ZNFX1	1
FAM210B	1
CTSZ	1
LGALS3BP	1
GRN	1
ENSSSCG00000023014	1
RAMP2	1
KRT10	1
CISD3	1
CALCOCO2	1
MRPL27	1
SCPEP1	1
CCL4	1
CCL3L1	1
CCL14	1
CCL8	1
WSB1	1
ENSSSCG00000017754	1
ENSSSCG00000017920	1
RNASEK	1
CD68	1
HS3ST3B1	1
UBB	1
ENSSSCG00000018034	1
AKR1B1	1
CALU	1
TFEC	1
COX1	1
ZFYVE21	1
HMOX1	1
TOR4A	1
DPP7	1
EGFL7	1
SOD2	2
TAGAP	2
SGK1	2
ARG1	2
PRDM1	2
ANXA2	2
THBS1	2
LGALS3	2
HACD4	2
ANXA1	2
TXN	2
GNG10	2
SLC46A2	2
ENSSSCG00000029414	2
OLFM1	2
ANKRD28	2
CCR1	2
LTF	2
GPX1	2
NT5DC2	2
TRNT1	2
BHLHE40	2
IRAK2	2
GYG1	2
TIPARP	2
CD86	2
ALCAM	2
NFKBIZ	2
C21orf91	2
PDXK	2
ENSSSCG00000022246	2
TPPP3	2
PLAUR	2
SLC1A5	2
C5AR1	2
CD37	2
ENSSSCG00000037426	2
ENSSSCG00000041738	2
ISG15	2
TNFRSF1B	2
ZDHHC18	2
XKR8	2
RNF19B	2
CSF3R	2
TUBB6	2
ENSSSCG00000033952	2
IFITM1	2
IFITM3	2
ENSSSCG00000032591	2
PHLDA2	2
ENSSSCG00000013100	2
LDHA	2
NLRP3	2
ADGRE5	2
ICAM1	2
RETN	2
MFSD12	2
CFD	2
HK3	2
VCAN	2
CXCL14	2
HBEGF	2
CD14	2
NFIL3	2
SDS	2
JMJD1C	2
SRGN	2
PSAP	2
PLAU	2
PPIF	2
NFKB2	2
BAG3	2
ADAM8	2
CXCR4	2
ACSL1	2
SP3	2
TMBIM1	2
SLC11A1	2
RNF121	2
UCP2	2
ENSSSCG00000048333	2
BIRC3	2
RAB7B	2
ENSSSCG00000015664	2
AHR	2
NIBAN1	2
SLC30A1	2
G0S2	2
RBPJ	2
CXCL8	2
CXCL2	2
AREG	2
TLR2	2
SPP1	2
FAM20C	2
ENSSSCG00000029752	2
SULT1A3	2
CARHSP1	2
MSRB1	2
NINJ1	2
ENSSSCG00000039214	2
IL1A	2
ENSSSCG00000022322	2
DUSP2	2
MAP4K4	2
RNF149	2
MXD1	2
PLEK	2
PELI1	2
B3GNT2	2
REL	2
ODC1	2
RRM2	2
ID2	2
NDRG1	2
ENSSSCG00000005949	2
MYC	2
FABP5	2
SELL	2
ENSSSCG00000006395	2
ENSSSCG00000025644	2
ETV3	2
LMNA	2
S100A4	2
S100A6	2
S100A8	2
S100A12	2
ENSSSCG00000006588	2
S100A11	2
S100A10	2
MLLT11	2
ECM1	2
CSF1	2
VCAM1	2
DDX3X	2
TIMP1	2
ACSL4	2
FLNA	2
SERPINB1	2
TUBB2B	2
F13A1	2
PHACTR1	2
GFOD1	2
IER3	2
PIM1	2
TREM1	2
BCL2A1	2
FURIN	2
SEMA7A	2
NFKBIA	2
RNASE4	2
PNP	2
ZFP36L1	2
JDP2	2
TSPO	2
CSF2RB	2
ITGA5	2
ERBB3	2
CPSF6	2
STK38L	2
PLBD1	2
EMP1	2
DUSP16	2
OLR1	2
KLRB1B	2
ENSSSCG00000022925	2
CD9	2
BTG1	2
TNIP1	2
PHF11	2
CYSLTR2	2
ACOD1	2
PTPRC	2
KIF21B	2
MAP3K8	2
MRC1	2
ARL5B	2
PFKFB3	2
ENSSSCG00000026043	2
ENSSSCG00000022258	2
SLPI	2
SNAI1	2
CEBPB	2
PTPN1	2
SLCO4A1	2
METRNL	2
SOCS3	2
CD300C	2
CCR7	2
RARA	2
ENSSSCG00000027677	2
VMP1	2
CCL23	2
CCL5	2
INSIG1	2
ENSSSCG00000033909	2
TBXAS1	2
CREB5	2
SNX10	2
CYCS	2
ENSSSCG00000033734	2
CKB	2
ENSSSCG00000036892	2
ENSSSCG00000039633	2
ENSSSCG00000030088	2
ARHGAP18	3
NCOA7	3
SNX3	3
PCLAF	3
DUT	3
C15orf48	3
PMAIP1	3
NR4A3	3
KLF4	3
ABHD5	3
XCR1	3
DNASE1L3	3
GPR171	3
IRF8	3
ENSSSCG00000030300	3
ENSSSCG00000002953	3
EMP3	3
ATF5	3
MS4A2	3
TP53I11	3
PRDX2	3
ST8SIA4	3
ENSSSCG00000033262	3
CKS2	3
HMGB2	3
PPA1	3
SMNDC1	3
DUSP5	3
ANKRD37	3
NR4A2	3
CYTIP	3
CADM1	3
TSPAN13	3
BATF3	3
CXCL9	3
ENSSSCG00000047832	3
SERPINE1	3
GNLY	3
CAPG	3
ZFP36L2	3
SLAMF7	3
CIART	3
C1orf54	3
TENT5C	3
PRPF4B	3
ENSSSCG00000021576	3
HLA-DRA	3
SLA-DRB1	3
SLA-DQB1	3
SLA-DQA1	3
LGALS1	3
TUBA1B	3
GRASP	3
NR4A1	3
LLPH	3
CNOT2	3
ENSSSCG00000039222	3
PTGER4	3
HMGCS1	3
RGCC	3
GPR183	3
AQP3	3
VIM	3
NET1	3
IDI1	3
CST3	3
ENSSSCG00000017202	3
DDX5	3
TOP2A	3
PLD4	3
CRIP1	3
OGFRL1	4
PNISR	4
TCF4	4
NDUFAF1	4
NUSAP1	4
P2RY14	4
TRA2B	4
CCDC50	4
GOLGB1	4
SAMSN1	4
SOD1	4
SLC5A3	4
ENSSSCG00000023305	4
ZFP36	4
FOSB	4
SPIB	4
ENSSSCG00000025687	4
ATP13A2	4
ANKRD12	4
MAPRE2	4
LRP8	4
UQCC3	4
ENSSSCG00000024791	4
DNAJB1	4
C3	4
S100Z	4
CRHBP	4
SERINC5	4
TCF7	4
MZB1	4
UBC	4
ENSSSCG00000038719	4
DERL3	4
IGLL5	4
VPREB1	4
BLNK	4
PDCD4	4
POLR2D	4
COBLL1	4
DHRS9	4
ITGA4	4
HSPD1	4
HSPE1	4
IKZF2	4
ITM2C	4
ENSSSCG00000014672	4
HBB	4
CTSC	4
HSPA8	4
ATP2B4	4
TAC1	4
CD36	4
ATP5ME	4
MSMO1	4
SEPTIN11	4
H2AFZ	4
ENSSSCG00000009239	4
ENSSSCG00000009240	4
ZFAND2A	4
CPPED1	4
SOCS1	4
CDIP1	4
ENSSSCG00000007978	4
HBM	4
ENSSSCG00000028944	4
ENSSSCG00000036224	4
MAT2A	4
LTBP1	4
RHOB	4
ATAD2	4
SULF1	4
XCL1	4
ENSSSCG00000006376	4
SELENBP1	4
CXorf21	4
GPR174	4
TMSB15B	4
LAMP2	4
IRF4	4
ENSSSCG00000045769	4
ENSSSCG00000033606	4
H1-3	4
RUNX2	4
ENSSSCG00000002459	4
MGP	4
CLEC12A	4
SLC38A2	4
GAPT	4
WASF3	4
SLC46A3	4
HSPH1	4
RGS2	4
RGS1	4
ENSSSCG00000045051	4
KLF6	4
PCNA	4
RRBP1	4
CST7	4
RBM38	4
UBALD2	4
SMIM5	4
MMD	4
TMEM107	4
GAS7	4
MRPS24	4
HSP90AA1	4
ENSSSCG00000037775	4
TUBB4B	4
QSOX2	4
RBBP6	4

## Sheet: EnrichKEGG_cluster1
Category	Term	Description	LogP	Log(q-value)	InTerm_InList	Symbols
KEGG Pathway	hsa04142	Lysosome	-24.9455	-22.399	26/132	ACP2,ACP5,AP1B1,AGA,ARSA,ASAH1,SCARB2,CD63,CD68,CTSB,CTSD,CTSS,CTSZ,DNASE2,GBA1,GM2A,GNS,GUSB,HEXB,LAMP1,LIPA,NEU1,CTSA,LGMN,CTSF,NPC2
KEGG Pathway	hsa05418	Fluid shear stress and atherosclerosis	-8.53035	-6.28483	13/139	CDH5,DUSP1,EDN1,FOS,HMOX1,ITGAV,PRKCZ,SDC2,TNF,HSP90B1,SQSTM1,GSTO1,KLF2,CCND2,CSF1R,GADD45A,HES1,PTGS2,NCOA4,GADD45G
KEGG Pathway	hsa04216	Ferroptosis	-8.01842	-5.949	8/41	CYBB,FTL,HMOX1,SAT1,SLC3A2,TF,NCOA4,SLC40A1,MT1A,EDN1,EIF4EBP1,PDHB
KEGG Pathway	hsa05133	Pertussis	-6.9717	-5.02721	9/76	SERPING1,C1QA,C1QB,C1QC,C4BPA,FOS,IL10,TNF,LY96,CALR,CCL3L1,ACADM,ALDH2,SCD,VSIG4,FCGR3A,KRT10
KEGG Pathway	hsa05164	Influenza A	-6.53665	-4.68907	12/171	SLC25A4,IL18,CXCL10,IRF7,MX1,MX2,OAS2,EIF2AK2,TNF,CALCOCO2,NXT2,IFIH1,C1QA,C1QB,C1QC,CYBB,FOS,NRP1,CALR,CCND2,GADD45A,HES1,CIR1,GADD45G,HSPA6,CD81,IFIT1,CASP10
KEGG Pathway	hsa04979	Cholesterol metabolism	-5.98798	-4.27026	7/51	ABCA1,APOA1,APOE,LIPA,LRPAP1,NPC2,CIDEB
KEGG Pathway	hsa04061	Viral protein interaction with cytokine and cytokine receptor	-5.94182	-4.27026	9/100	CSF1R,IL10,IL18,CXCL10,CCL3L1,CCL4,CCL8,CCL14,TNF,CD81,SDC2,APOA1,CASP10,CTSD,CTSS,FCGR3A,LAMP1,CD4,BNIP3,HSPA6,MAF
KEGG Pathway	hsa04612	Antigen processing and presentation	-5.77482	-4.18252	8/78	CALR,CD4,CTSB,CTSS,HSPA5,HSPA6,LGMN,TNF,DNAJA1,EIF2AK2,HSP90B1
KEGG Pathway	hsa04210	Apoptosis	-5.72691	-4.18037	10/136	CASP10,CTSB,CTSD,CTSS,CTSZ,GADD45A,FOS,TNF,CTSF,GADD45G
KEGG Pathway	hsa05417	Lipid and atherosclerosis	-5.48569	-3.98054	12/215	ABCA1,APOA1,CYBB,FOS,HSPA5,HSPA6,IL18,IRF7,CCL3L1,TNF,HSP90B1,LY96,CXCL10,CCL4,FCGR3A,IL10,PTGS2,CASP10,EDN1,MMP14,ACP5,ATP6V1G3,CSF1R,SQSTM1
KEGG Pathway	hsa00520	Amino sugar and nucleotide sugar metabolism	-4.9121	-3.49805	6/49	GALT,HEXB,RENBP,NAGK,NPL,GNPDA2
KEGG Pathway	hsa00600	Sphingolipid metabolism	-4.7121	-3.36968	6/53	ARSA,ASAH1,GBA1,HEXB,NEU1,SGMS1,AGA
KEGG Pathway	hsa04068	FoxO signaling pathway	-4.11547	-2.94914	8/131	BNIP3,CAT,CCND2,GADD45A,IL10,KLF2,PLK2,GADD45G,SLC25A4,EIF4EBP1,SQSTM1,NCOA4,CD82

## Sheet: EnrichKEGG_cluster2
Category	Term	Description	LogP	Log(q-value)	InTerm_InList	Symbols
KEGG Pathway	hsa05132	Salmonella infection	-11.6032	-9.18867	16/249	ANXA2,BIRC3,CD14,FLNA,CXCL8,MYC,NFKBIA,PTPRC,S100A10,TLR2,TXN,CYCS,TUBB6,NLRP3,RAB7B,TUBB2B,BCL2A1,CXCL2,ICAM1,NFKB2,PLAU,VCAM1,OLR1,CCL5,SOD2,CD86,CSF1,IL1A,MAP3K8,SPP1,SOCS3,HK3,ITGA5,TNIP1,ARG1,HBEGF,CEBPB,S100A8,C5AR1
KEGG Pathway	hsa04668	TNF signaling pathway	-11.4342	-9.18867	12/112	BIRC3,CEBPB,MAP3K8,CSF1,CXCL2,ICAM1,NFKBIA,CCL5,TNFRSF1B,VCAM1,SOCS3,CREB5,IL1A,NFKB2,PTPN1
KEGG Pathway	hsa05202	Transcriptional misregulation in cancer	-9.77421	-7.70479	13/193	BIRC3,BCL2A1,CD14,CD86,CEBPB,ID2,CXCL8,MYC,PLAU,RARA,REL,NFKBIZ,JMJD1C,PIM1
KEGG Pathway	hsa04061	Viral protein interaction with cytokine and cytokine receptor	-9.31694	-7.37246	10/100	CCR1,CCR7,CSF1,CXCL2,CXCL8,CCL5,CCL23,TNFRSF1B,CXCR4,CXCL14,CSF2RB,CSF3R,IL1A,GNG10,NFKBIA
KEGG Pathway	hsa04010	MAPK signaling pathway	-6.6454	-5.14025	12/294	AREG,CD14,MAP3K8,CSF1,DUSP2,ERBB3,FLNA,IL1A,MYC,NFKB2,MAP4K4,DUSP16
KEGG Pathway	hsa04151	PI3K-Akt signaling pathway	-5.79472	-4.42426	12/354	AREG,CSF1,CSF3R,ERBB3,GNG10,ITGA5,MYC,SGK1,SPP1,THBS1,TLR2,CREB5,HBEGF,FLNA,PLAU,PLAUR,CXCL8
KEGG Pathway	hsa04920	Adipocytokine signaling pathway	-4.23002	-3.13064	5/69	ACSL1,ACSL4,NFKBIA,TNFRSF1B,SOCS3,FABP5,OLR1,HACD4
KEGG Pathway	hsa04610	Complement and coagulation cascades	-3.77429	-2.77592	5/86	C5AR1,CFD,F13A1,PLAU,PLAUR
KEGG Pathway	hsa04630	JAK-STAT signaling pathway	-2.4871	-1.67164	5/166	CSF2RB,CSF3R,MYC,PIM1,SOCS3

## Sheet: EnrichKEGG_cluster4
Category	Term	Description	LogP	Log(q-value)	InTerm_InList	Symbols
KEGG Pathway	hsa04141	Protein processing in endoplasmic reticulum	-4.78704	-2.2405	6/171	HSPA8,HSP90AA1,DNAJB1,RRBP1,HSPH1,DERL3
KEGG Pathway	hsa05134	Legionellosis	-3.12045	-0.932781	3/57	C3,HSPA8,HSPD1,CD36,HSP90AA1
KEGG Pathway	hsa04145	Phagosome	-2.87726	-0.932781	4/152	C3,CD36,LAMP2,TUBB4B
KEGG Pathway	hsa05167	Kaposi sarcoma-associated herpesvirus infection	-2.49267	-0.645096	4/194	C3,TCF7,UBC,ZFP36
KEGG Pathway	hsa04380	Osteoclast differentiation	-2.1225	-0.421053	3/128	FOSB,SOCS1,BLNK
