# Supplementary material for: Sexually Dimorphic Response to Hepatic Injury in Newborn Suffering from Intrauterine Growth Restriction
Source: Adv Sci (Weinh). 2024 Jun 13;11(30):2403095. doi: 10.1002/advs.202403095 (PMC11321654; doi:10.1002/advs.202403095)
Supplement: Supplementary file 14 — Supplemental Table 13 [file ADVS-11-2403095-s004.xlsx]

## Sheet: Endo signatureA
Category	Term	Description	LogP	Log(q-value)	InTerm_InList	Symbols
GO Biological Processes	GO:0007167	enzyme-linked receptor protein signaling pathway	-7.76524	-3.68135	13/606	ENG,GRB10,GRB14,HGF,IL6ST,IL13RA1,KDR,RARRES2,TGFBR3,CLDN5,NRP1,OSMR,CLEC14A,SOCS1,ASIP,CCND1,DAB2,NR5A2
GO Biological Processes	GO:0045765	regulation of angiogenesis	-7.2395	-3.68135	10/347	CX3CR1,ECM1,ENG,HGF,KDR,CLDN5,NRP1,EMILIN1,STAB1,ANGPTL4,CD44,DAB2,TGFBR3,CLEC3B,GRB10,TMEM204,PRICKLE1,CLIC4,C1QTNF1
GO Biological Processes	GO:0071345	cellular response to cytokine stimulus	-6.96547	-3.55593	13/710	CD44,CX3CR1,NR5A2,IFI27,IL6ST,IL13RA1,IL13RA2,MRC1,YBX3,SOCS1,ADAM23,OSMR,TOLLIP
GO Biological Processes	GO:0038165	oncostatin-M-mediated signaling pathway	-6.11121	-2.81094	3/7	IL6ST,IL13RA1,OSMR,DNASE1L3,CTSC,FCN2,HGF,SOCS1,EMILIN1
GO Biological Processes	GO:0001944	vasculature development	-5.59232	-2.48381	10/526	ECM1,ENG,KDR,TGFBR3,NRP1,CLIC4,ANGPTL4,TMEM204,PRICKLE1,CLEC14A,DAB2,NR5A2,IL6ST,MAF,TOLLIP,CCND1,CD44,CLDN5

## Sheet: Endo signatureB
Category	Term	Description	LogP	Log(q-value)	InTerm_InList	Symbols
GO Biological Processes	GO:0006954	Inflammatory response	-34.3025	-30.1148	49/523	ADM,ADORA3,AIF1,ALOX5AP,AXL,C1QA,C5AR1,CD14,CD68,ADGRE5,CEBPB,CSF1R,CYBA,CYBB,FCGR3A,FOS,GRN,HCK,HMOX1,IL6R,IL18,CXCL10,IRF5,ITGB2,LIPA,NKG7,CCL3L1,CCL4,CCL8,CCL14,SIGLEC1,TLR2,TLR4,TNF,TNFAIP3,TNFRSF1B,TYROBP,VCAM1,CD163,LY86,LY96,PLD3,NUPR1,TLR8,ACER3,NFKBIZ,HAVCR2,NLRP3,NFAM1,EDN1,NCKAP1L,HSP90AA1,LAMP1,NFKBIA,PLAU,LGMN,CXCL12,SPI1,TMSB4X,VAV1,SASH1
GO Biological Processes	GO:0001775	Cell activation	-29.9745	-26.0878	49/647	AIF1,AXL,B2M,ZFP36L1,BST2,C1QA,C5AR1,CD4,CD86,DOCK2,EDN1,FCER1G,FCGR3A,GBA,GRN,HPRT1,HSPD1,ICAM1,IRF8,IL6R,IL18,CXCL10,ITGA4,ITGB2,LCP1,LCP2,NKG7,PRDX1,PLEK,PTPN6,PTPRC,PTPRJ,SPI1,TLN1,TLR2,TLR4,TNF,TPD52,TYROBP,VAV1,VCAM1,LAT2,RGCC,APBB1IP,BANK1,DOCK10,FERMT3,HAVCR2,NFAM1,CEBPB,CSF1R,DNASE2,EVI2B,NCKAP1L,ID2,TNFAIP3,SNX10,SLC40A1
GO Biological Processes	GO:0071396	Cellular response to lipid	-27.0083	-23.4227	36/339	ABCA1,ACP5,ADM,AXL,B2M,C5AR1,CD14,CD86,CD68,CEBPB,CSF2RB,EDN1,FOS,HCK,NR4A1,HPGD,IRF8,IL10RA,IL18,CXCL10,IRF5,NFKBIA,PDE4B,SPI1,TLR2,TLR4,TNF,TNFAIP3,TNFRSF1B,VCAM1,ZFP36,SPON2,LY96,HAVCR2,NLRP3,SIRPA,C4BPA,CD4,CFD,FCER1G,FKBP5,GPX1,IL6R,CFP,RGS1,BANK1,TENT5A,ATP2B1,ZFP36L1,NR3C1,ID3,INSIG1,MYC,NCOA4,NRIP1,DDIT4,PID1,AIF1,CSF1R,CYBA,CYBB,FCGR3A,HMOX1,HSP90AA1,HSPD1,PTPRC,PTPRJ,TYROBP,LAPTM5,RGCC,…
GO Biological Processes	GO:0071345	Cellular response to cytokine stimulus	-25.2009	-21.7913	46/710	AIF1,BIRC3,ASAH1,AXL,ZFP36L1,CD4,CEBPB,CSF1R,CSF2RB,CYBA,DUSP1,EDN1,FCER1G,GBA,GBP1,HCK,ICAM1,IRF8,IL6R,IL10RA,IL18,CXCL10,IRF5,ITGA4,MYC,NFKBIA,PTPN6,PTPRJ,CCL3L1,CCL4,CCL8,CCL14,CXCL12,SPI1,TLR2,TLR4,TMSB4X,TNF,TNFRSF1B,VCAM1,ZFP36,ZYX,SNX10,PID1,PLVAP,SIRPA,CD14
GO Biological Processes	GO:0002252	Immune effector process	-23.2756	-19.991	36/434	B2M,C1QA,C1QB,C1QC,C4BPA,CSF2RB,CTSH,CFD,DOCK2,FCER1G,FCGR3A,GRN,HCK,HPRT1,HSPD1,ICAM1,IRF8,IL6R,IL18,LCP1,NKG7,PRDX1,CFP,PTPN6,SPI1,TLR4,TYROBP,VAV1,LAT2,SPON2,VSIG4,RGCC,TLR8,APBB1IP,DOCK10,HAVCR2,CD4,CD86,CTSS,UNC93B1

## Sheet: Endo signatureC
Category	Term	Description	LogP	Log(q-value)	InTerm_InList	Symbols
GO Biological Processes	GO:0001525	Angiogenesis	-28.717	-24.5294	32/323	ACVRL1,JAG1,RHOB,CALD1,CD34,COL15A1,CCN2,EDN1,EFNB2,ELK3,EPAS1,FGF2,FN1,GJA5,HIF1A,NR4A1,HSPG2,ID1,CCN1,SERPINE1,PTPRB,THBS1,VEGFC,ADAM15,HEY1,SOX18,DLL4,ACKR3,SOX17,MMRN2,COL18A1,APOLD1,EGR1,GJA4,PECAM1,ADAMTS9,PBX1,TGM2,FZD6,MTSS1
GO Biological Processes	GO:2000147	Positive regulation of cell motility	-17.616	-14.2064	29/584	APP,RHOB,CD151,EDN1,FGF2,FN1,HIF1A,HSPB1,CCN1,INSR,MDK,KITLG,SERPINE1,PECAM1,CXCL12,THBS1,TMSB4X,VEGFC,SPAG9,ADAMTS1,PLK2,SYNE2,FOXP1,SEMA3G,ACKR3,JCAD,JAM2,PDGFD,CAVIN1,ACVRL1,GADD45A,KLF4,DLL4,ADAMTS9,MMRN2,CD34,HSPG2,ID1,KLF2,CAV2,CDKN1C,EDNRB,EFNB2,NR4A1,HTRA1,ZFP36,MTSS1,CD9,NFKBIA,IL33
GO Biological Processes	GO:0003158	Endothelium development	-16.7648	-13.5772	15/94	ACVRL1,JAG1,RHOB,CD34,COL15A1,EDNRB,GJA4,GJA5,PECAM1,FSTL1,HEY1,SOX18,DLL4,SOX17,COL18A1,FGF2,HIF1A,PLEC,VIM,IQGAP1,KLF4,MTSS1,KLF2,CDKN1C,EFNB2,EGR1,PBX1,ADAMTS1
GO Biological Processes	GO:0001667	Ameboidal-type cell migration	-16.0767	-12.9304	18/185	APOA1,EDN1,EDNRB,EFNB1,EFNB2,FGF2,FN1,HIF1A,NR4A1,ID1,KITLG,PLEC,IQGAP1,FSTL1,SOX18,SEMA3G,SOX17,MMRN2,JAG1,JARID2,ADAM15,HEY1,ACVRL1,ACKR3
GO Biological Processes	GO:0090287	Regulation of cellular response to growth factor stimulus	-10.6743	-7.74926	17/331	ACVRL1,CAV2,CDKN1C,FGF2,HIF1A,CCN1,LTBP1,HTRA1,THBS1,VEGFC,LTBP4,NREP,FSTL1,CRIM1,PMEPA1,JCAD,MMRN2

## Sheet: Endo signatureD
Category	Term	Description	LogP	Log(q-value)	InTerm_InList	Symbols
GO Biological Processes	GO:0050865	Regulation of cell activation	-21.9042	-17.8913	29/709	APOE,ZFP36L2,RUNX3,CBLB,CD2,CEBPB,MAP3K8,GPR183,FCER1G,FLNA,HLA-DRA,ITGAM,ITGB2,KLRC1,PLEK,PTPRC,RAC2,RORA,CCL5,XCL1,TNFRSF1B,TXK,TYROBP,CST7,FGL2,CORO1A,KLRK1,SAMSN1,DOCK8,ARHGDIB,GBP1,ITGA4,PIK3R1,CXCL12,CXCR4,ADGRG1,CYTIP,PLXNC1,RGCC,SH2D1A,CD48,NFKBIA,PIM1
GO Biological Processes	GO:0001775	Cell activation	-21.7779	-17.8913	28/647	ZFP36L2,C5AR1,CBLB,CD2,CD3D,CD48,GPR183,FCER1G,FLNA,ITGA4,ITGAM,ITGB2,ITK,KLRC1,LCP1,NKG7,PIK3R1,PLEK,PTPRC,RORA,CCL5,TIMP1,TYROBP,FGL2,CORO1A,KLRK1,RGCC,DOCK8,RUNX3,CEBPB,HMGB2,TF
GO Biological Processes	GO:0032103	Positive regulation of response to external stimulus	-14.4179	-11.1333	19/455	APOH,C5AR1,CEBPB,FLNA,HMGB2,SH2D1A,NFKBIA,NKG7,RAC2,CCL4,CCL5,XCL1,CXCL12,TXK,TYROBP,CXCR4,KLRK1,PSPC1,NDEL1,BIRC3,APOE,KLRC1,PTPN1,FGL2
GO Biological Processes	GO:0031347	Regulation of defense response	-13.5772	-10.3895	21/662	AHSG,BIRC3,APOE,CEBPB,HMGB2,KLRC1,SH2D1A,NFKBIA,NKG7,PTPN1,PTPRC,RORA,CCL5,XCL1,TNFRSF1B,TXK,TYROBP,CST7,FGL2,KLRK1,PSPC1,ZFP36L2,FCER1G,GBP1,CXCL2,ITGA4,CCL4,CXCL12,VIM,CXCR4,ACTR3,CORO1A,DOCK8
GO Biological Processes	GO:0050778	Positive regulation of immune response	-12.7087	-9.56237	19/567	C5AR1,CBLB,CD3D,FCER1G,HLA-DRA,HMGB2,ITGAM,ITGB2,ITK,SH2D1A,PTPRC,CCL5,XCL1,TXK,TYROBP,KLRK1,RGCC,TRAT1,PSPC1,CD2,CEBPB,PIK3R1,RORA,KLRC1,NFKBIA,APOH,GPR183,RUNX3,MAP3K8,PIM1,STK17B,STK17A

## Sheet: Endo signatureE
Category	Term	Description	LogP	Log(q-value)	InTerm_InList	Symbols
GO Biological Processes	GO:0001568	Blood vessel development	-22.111	-17.9233	32/505	JAG1,APLNR,ANXA2,CD34,CCN2,CYP1B1,EDN1,ELK3,EPHB4,GATA6,GJA1,GJA4,HSPG2,MEF2C,MMP14,NOS3,PDE2A,PECAM1,PTGS2,PTPRB,RORA,TEK,NR2F2,TGFB2,WNT2,ADAM15,NRP2,CALCRL,RAMP2,CEMIP2,ACKR3,RSPO3,CSF1,TGM2,WNT9B,MICAL2,RDH10
GO Biological Processes	GO:0030335	Positive regulation of cell migration	-19.699	-15.9884	31/560	ANXA1,APP,CD47,CSF1,CYP1B1,EDN1,HYAL1,IGFBP5,IL1R1,IL6,LAMB1,MDK,MMP14,MYO1C,NOS3,PECAM1,PTGS2,SPARC,TEK,TGFB2,RAB11A,NRP2,ADAMTS1,PLK2,MAPRE2,FOXP1,ACKR3,CEMIP,JAM2,PLVAP,ANO6,ATP2B4,MEF2C,STC1,NR2F2,KLF4
GO Biological Processes	GO:0045765	Regulation of angiogenesis	-13.1037	-9.91604	20/347	APLNR,ATP2B4,CD34,CYP1B1,GATA6,HSPG2,HYAL1,IL6,MDK,NOS3,NPR1,SPARC,TEK,TGFB2,KLF4,ADAMTS1,RAMP2,KLF2,PLK2,CEMIP2
GO Biological Processes	GO:0030155	Regulation of cell adhesion	-12.9477	-9.83923	28/786	JAG1,ANXA1,ASS1,B2M,CD9,CD47,CSF1,CYP1B1,FBLN2,GBP1,HYAL1,IGFBP2,IL6,IRF1,LAMB1,MDK,MMP14,PNP,S100A10,TEK,TGFB2,TGM2,ADAM15,KLF4,NUAK1,ABI3BP,TNFRSF21,RND1,ARNT,FBN1,MEF2C,MEIS2,FOXP1,CYP26B1,CCN2,CD200,NOS3,RORA,IL33,PLK2,MMP28
GO Biological Processes	GO:0030198	Extracellular matrix organization	-12.8802	-9.8112	18/271	APP,COL5A2,CCN2,CYP1B1,FBLN2,LAMB1,MMP14,TGFB2,ADAM15,ADAMTS4,ADAMTS1,RAMP2,FLRT2,ABI3BP,SMOC1,MMP28,HMCN1,OLFML2A

## Sheet: Endo signatureF
Category	Term	Description	LogP	Log(q-value)	InTerm_InList	Symbols
GO Biological Processes	GO:0002181	Cytoplasmic translation	-21.0293	-16.8416	21/122	RPL5,RPL6,RPL7,RPL10,RPL11,RPL22,RPL34,RPL35A,RPL37,RPS3,RPS3A,RPS5,RPS8,RPS9,RPS15A,RPS20,RPS25,RPS27A,RPS28,RPL14,RPL23,EEF1A1,EEF1G,GGT5,CPD,PARK7,ASS1,APOA1,GALNT1,IGF1,COG3,GALNT18,PLPP1,ITGB1,PGM5,PROX1,TPM1,RAB11A,TMOD4,CAVIN1,HSP90AB1,WWTR1,SMAD1
GO Biological Processes	GO:0030155	Regulation of cell adhesion	-17.6166	-13.73	38/786	ADAM10,ANGPT2,APOA1,ARHGAP6,ASS1,CD9,DUSP1,S1PR1,EFNA1,FBLN2,IGF1,LAMA4,LAMB1,LAMC1,LYN,MDK,AFDN,MMP2,MMP14,NID1,PPP3CA,PRKCZ,RPS3,S100A10,CCL21,TPM1,LAPTM5,PDE5A,ADAM19,KLF4,NFAT5,FGL2,MMRN1,CORO1C,ABI3BP,AP1AR,SEMA6A,SIRPA,CD40,CDKN1C,EEF1A1,FLT4,GAS6,HSPB1,HSP90AB1,PROX1,RELN,SHC1,NR2F2,LDB2,PKIG,PARK7,WWTR1,GPRC5C,DTNBP1,TNFAIP8L3,ATF3,CAV2,DUSP6,TGFB3,TIMP3,CAVIN3,SERINC5,BCR,ZFP36L1,CST7,RA…
GO Biological Processes	GO:0030198	Extracellular matrix organization	-12.7463	-9.34171	20/271	ADAM10,CAV2,COL5A2,FBLN2,GAS6,ITGB1,LAMB1,LAMC1,LOXL1,MMP2,MMP14,MMP17,NID1,PTX3,RAMP2,NID2,ABI3BP,MMP28,COL18A1,OLFML2A
GO Biological Processes	GO:0030029	Actin filament-based process	-12.6263	-9.34171	28/601	ACTN1,ARHGAP6,BCR,CALD1,S1PR1,EPB41L2,GHSR,GJA1,ITGB1,MARCKS,PGM5,PROX1,SCN1B,SHC1,SMTN,FSCN1,SPTBN1,SVIL,TMSB4X,TPM1,TPM4,WASF3,CORO1C,TMOD4,RHOJ,DTNBP1,CGNL1,CAVIN3,DST,COL5A2,HSP90AB1,LOXL1,VIM,RAB11A
GO Biological Processes	GO:0001568	Blood vessel development	-11.0557	-8.14677	24/505	ANGPT2,ANXA2,ZFP36L1,CALD1,S1PR1,EFNA1,FLT4,GJA1,GJA4,ID1,ITGB1,LOXL1,MMP2,MMP14,PROX1,SHC1,NR2F2,NRP2,RAMP2,SOX18,RHOJ,COL18A1,APOLD1,UNC5B,NFIB
