# Supplementary material for: Sexually Dimorphic Response to Hepatic Injury in Newborn Suffering from Intrauterine Growth Restriction
Source: Adv Sci (Weinh). 2024 Jun 13;11(30):2403095. doi: 10.1002/advs.202403095 (PMC11321654; doi:10.1002/advs.202403095)
Supplement: Supplementary file 17 — Supplemental Table 16 [file ADVS-11-2403095-s008.xlsx]

## Sheet: gene_signature
Mitochondrion	M1_Polarization	M1_Polarization	Pro_inflammatory	Anti_inflammatory	M2_Polarization	Glycerolipids metabolism	TNF-NFκB signaling	Endo signature 1	Endo signature 2	Endo signature 3	Endo signature 4	Endo signature 5	Endo signature 6
ND1	IL12	IL12	IL1B	TIGIT	ARG1	PLD1	TNF	EMILIN1	C1QA	SLPI	CCL5	IGFBP5	APOA1
ND2	IL23	IL23	TNF	IDO1	ARG2	PLA2G1B	IKBKB	RARRES2	C1QB	APOA1	ALB	TIMP3	CCL21
COX1	IL12	IL12	CCL2	LGALS3	IL10	DGAT1	MAP3K7	FCN2	C4BPA	MGP	AHSG	CDH11	MMRN1
COX2	TNF	TNF	CCL3	PDCD1	CD32	CDIPT	BAG4	MRC1	C1QC	NREP	CRIP1	IGFBP2	PTX3
ATP8	IL6	IL6	CCL5	FOXP3	CD163	PCYT1A	STAT1	ECM1	FOLR1	HLA-DRA	GPR183	ACKR1	GJA1
ATP6	CD86	CD86	CCL7	ENTPD1	CD23	PTDSS1	TNFRSF1A	MASP2	CST3	FABP5	PTPRC	FBLN2	FABP5
COX3	IL1B	IL1B	CCL8	CD274	CD200R1	DGKZ	OTUD7B	CLEC3B	AIF1	EDNRB	CD69	ANXA2	MGP
ND3	MARCO	MARCO	CCL13	CSF2	PD-L2	GPAT4	UBA52	CXCL14	CTSS	GJA5	CTSW	RSPO3	GPM6A
ND4L	NOS2	NOS2	CCL17	CTLA4	PDL1	CHPT1	CLIP3	FAM167B	TYROBP	IGFBP7	RGS1	OLR1	RELN
ND4	IL12	IL12	CCL22	CXCL12	MARCO	CDS1	TNFRSF1B	OIT3	FTL	VIM	KLRB1	SLCO2A1	ANXA2
ND5	CD64	CD64		CXCL5	CSF1R	DGAT2	RACK1	ENG	FCER1G	IGFBP2	CXCR4	LHX6	CD9
ND6	CD80	CD80		IL8	CD206	PNPLA2	TRAF1	CD93	SPON2	IL33	RAC2	WNT9B	COL18A1
CYTB	CXCR10	CXCR10		MIF	IL1RN	PCYT2	UBB	CTSV	CD68	EMP1	CORO1A	APLNR	TFPI
	IL23	IL23		PTGS2	IL1R2	PTDSS2	SMPD3	TINAGL1	CCL4	PHLDA2	SRGN	CALCRL	GALNT1
	CXCL9	CXCL9		VEGFA	IL4R	ETNK1	MAP2K3	IL13RA2	HMOX1	HMCN1	TIMP1	WNT2	NRP2
	CXCL10	CXCL10			CCL4	GPAM	CYLD	IL6ST	CD163	UTRN	HLA-DRA	ACKR3	MMP2
	CXCL11	CXCL11			CCL13	AGPAT4	USP4	KDR	CLEC4F	TXN	DUSP2	CXCL2	IGFBP7
	CD86	CD86			CCL20	PEMT	UBC	SELENOP	SRGN	GPIHBP1	GZMA.1	PI16	VIM
	IL1A	IL1A			CCL17	PISD	SPPL2B	CLIC4	ACP5	TSPAN13	STK17B	LMCD1	PROX1
	IL1B	IL1B			CCL18	CRLS1	MAP3K3	CTSC	CSF1R	TIMP1	XCL1	HYAL2	CHP2
	IL6	IL6			CCL22	CHKB	TNFAIP3	LYVE1	TGFBI	ATF3	CYTIP	HS3ST1	TIMP3
	TNF	TNF			CCL24		IKBKG	SOD3	CCL8	FSTL1	NKG7	EDNRB	TMEM52
	CCL5	CCL5			LYVE1		SHARPIN	TMEM88	PLVAP	LTBP4	TF	CLIC5	LMNA
	IRF5	IRF5			VEGFA		SPPL2A	PROS1	TIMD4	DEPP1	S100A4	PLAT	NID1
	IRF1	IRF1			VEGFB		MAP3K1	PMP22	SMPDL3A	VEGFC	KLRK1	PTPRB	LRRC70
	CD40	CD40			VEGFC		TRAF2	GPR182	TNFAIP3	MECOM	NR4A2	MFAP2	CAVIN2
	IDO1	IDO1			VEGFD		USP2	ADGRL4	GPNMB	SLC9A3R2	PIK3R1	FCER1A	CAVIN3
	KYNU	KYNU			EGF		SMPD2	ESAM	FCGR3A	JAG1	PMAIP1	DOC2B	LOXL1
	CCR7	CCR7			CTSA		CFLAR	TCN2	CTSZ	HSPB1	S100A6	HSPG2	DUSP6
					CTSB		RELA	ANGPTL4	CFP	NR4A1	EMP3	SBSPON	OLFML2A
					CSTC		TRADD	DAB2	DUSP2	LMNA	LCP1	LTBP1	AP1AR
					CTSD		CASP8	LXN	LIPA	RHOB	STK17A	ASS1	GJC2
					TGFB1		MADD	ALKAL2	VSIG4	CD34	RGCC	LRATD2	GHSR
					TGFB2		TAX1BP1	TOLLIP	GRN	CD9	VIM	PCDH17	CDKL1
					TGFB3		MAP2K7	NRP1	ALOX5AP	KLF4	PIM1	PECAM1	MGLL
					MMP14		RIPK1	DNASE1L3	PLEK	KLF2	SERPINB1	SLC6A6	FSCN1
					MMP19		FADD	ADAM23	SDC3	SOX17	ZFP36L2	PALM2AKAP2	TSPAN18
					MMP9		NSMAF	ISG12	NFKBIA	ATP13A3	TAGAP	PTGS2	FBLN2
					CLEC7A		OTULIN	A	PLIN2	TGM2	CST7	CA8	NR2F1
					WNT7B		CAV1	SYT2	LGMN	PECAM1	SAMSN1	NRP2	LAMA4
					FASL		CHUK	GRB14	RGCC	GJA4	ATP8A1	NET1	ARNT
					TNFSF12		RBCK1	SERPINH1	SAT1	SLCO2A1	MT1A	SH3BP5	VAMP5
					TNFSF8		TAB1	VMO1	RGS2	EPAS1	NFKBIA	KLF2	PLPP1
					CD276		MAP3K5	EHD3	NUPR1	ACKR3	S100A1	B2M	ASS1
					VTCN1		SQSTM1	EMB	TNF	LDB2	PTPRCAP	ARL4D	SNRK
					MSR1		USP21	MAF	ADORA3	VWF	ARHGDIB	TGM2	SCN1B
					FN1		XIAP	CD164	HPGD	TM4SF1	RORA	RND1	ITGB4
					IRF4		TAB2	UPP1	SIGLEC1	CXCL12	CD53	TEK	GALNT18
					CD45		TXN	LTC4S	DUSP1	CCN1	CEBPB	ADAMTS1	ABI3BP
					CD68		RFFL	SOCS1	MSR1	MDK	ODC1	IL1R1	GPIHBP1
					CD115		BIRC2	MT1A	DDIT4	BCAM	CD3D	LMO2	FLT4
					HLA-DR		RNF31	NELL2	GMFG	ELK3	CXCL2	CD9	NFAT5
					CD205		TAB3	EFHC1	CD53	FBLN2	BCL2A1	JAM2	DST
					CD14		SMPD1	IL13RA1	RGS1	FOSB	PHACTR1	JAG1	TC2N
							BIRC3	TGFBR3	ID2	CALD1	UCP2	NR2F2	IPO11
							RPS27A	HGF	PHACTR1	KITLG	CD2	KLHL13	CAV2
							ADAM17	TM4SF18	GLUL	HTRA1	TSPO	DUSP4	EMP1
							NFKB1	MDH1	CYBA	PGRMC1	KLRC1	TGFB2	TRPC6
								CLEC14A	CCL14	PALM2AKAP2	TRAT1	HMCN1	SLCO2B1
								NAA20	DNAJB1	OAZ2	FCER1G	CAVIN2	IGF1
								HSBP1	HAVCR2	COL14A1	HMGB2	RAB11A	CGNL1
								CLTA	ITGB2	THBS1	C5AR1	TM4SF1	MAFF
								YBX3	GP91-PHOX	SPARCL1	APOH	SELENOM	MAP3K1
								EVA1B	BIRC3	COL15A1	ADGRE5	CYP1B1	SNTB2
								CPEB4	GM2A	TIMP3	HOPX	MRAS	ANXA5
								CNP	DNASE2	FILIP1	CXCL12	ABI3BP	APOLD1
								CASKIN2	NAGK	ADAM15	CREM	MEIS2	TSPO
								STAB1	CTSH	ID1	MAP3K8	EMP3	DOCK9
								FAM111A	SNX10	SYNE2	EZR	ZCCHC24	AFDN
								CLDN5	TP53INP1	TMEM47	APOE	MTCH1	RAB11A
								TMEM204	CEBPB	ZFP36	ACTR3	SLC9A3R2	MDK
								OSMR	PSAP	CAV2	SEPTIN1	CCN2	MPZL1
								ATP1B1	BLVRB	PLS3	GIMAP4	RASSF9	LAMB1
								AP2M1	NFKBIZ	CYYR1	CD48	KLF4	PARD6G
								C1QTNF1	PLD3	APOLD1	PLEK	S100A10	S100A10
								CCND1	SPI1	GADD45A	SH2D1A	LDB2	NEXN
								LRRC57	SLC40A1	LTBP1	MBNL1	PLVAP	SCN3A
								NR5A2	GIMAP4	COL18A1	NDEL1	CD47	EPB41L2
								CD44	TPM2	PBX1	ITM2C	GJA4	NFIX
								GRB10	HSPH1	FZD6	GBP1	PDE7B	PLSCR4
								CX3CR1	PTPRJ	ABLIM1	FGL2	CYYR1	ID1
								PRICKLE1	RASGEF1B	DNAJB1	WDR74	MAPRE2	NREP
								TSC22D1	TNFRSF1B	PCMTD1	GPR171	DHRS3	TNFAIP8L3
								RNF122	PTPRC	FN1	ACSL4	SPTBN1	TSPAN5
								TMSB15B	BCL2A1	UACA	TNFRSF1B	AOPEP	LDB2
									ADGRE5	HSPG2	CCL4	IL6	ANGPT2
									LY86	NFKBIA	FLNA	GBP1	KLF10
									PLAU	HIF1A	RAB8B	NPR1	GPRC5C
									CREG1	FOS	TXK	CD200	S1PR1
									CTSB	CHP2	SELL	CDC42EP3	RPL7
									BANK1	SLC38A2	TYROBP	RBP1	ZFP36L1
									ABCA1	KLF10	PSPC1	COL5A2	TPM1
									IL18	EPHX1	PLXNC1	ISG12	HS3ST1
									MAN2B1	NTN4	VASP	A	TSC22D2
									TMSB4X	NPDC1	RUNX3	STC1	BOK
									TENT5C	BMX	BIRC3	NUAK1	HSD3B7
									IFI30	CYCS	ITGB2	SESN3	MARCKS
									NR3C1	ABCG2	ADGRG1	CD109	RPL5
									EPB41L3	SEMA3G	ITGA4	PRSS23	CDNF
									MAT2B	PDGFD	CBLB	MDK	NR2F2
									ATP2B1	EFNB1	ITK	NDUFA8	CALML4
									ASAH1	CXCL2	ITGAM	STXBP6	EFCC1
									GRK3	INSR	CAP1	FLI1	TIMP1
									LAPTM5	SORBS2	DOCK8	FLRT2	RPS3
									ICAM1	TMOD3	RPS8	APP	DTNBP1
									CXCL10	FSCN1	PTPN1	TMBIM1	TPM4
									LCP1	EDN1	SP4	RAMP2	REEP1
									APBB1IP	SERPINE1	REL	WFDC1	RPL14
									GPR34	KTN1	C15orf48	ADAM15	PHLDA2
									PRXL2A	DLL4		PALM	N4BP3
									CXCL12	APBB2		IGFBP7	WASF3
									PRPS2	AGRN		SMOC1	RPL34
									ZEB2	ARL15		OLFML2A	SLC38A2
									AKR1B1	PTPRB		CYP26B1	DNASE1L3
									CD4	CAVIN1		MMP28	DUSP1
									CORO1B	TMSB4X		CRIM1	VWF
									GPD1L	ITPRID2		PDE2A	HOXB7
									CMYA5	CRIM1		LAMB1	RFTN2
									INSIG1	FOXP1		ANO6	KLF2
									GLIPR1	BHLHE40		SERTM1	RASSF9
									NPL	PPP1R15A		ZGPAT	SERINC5
									STX11	GADD45G		NOS3	SH3GL1
									ADA2	CCN2		PCMTD1	PFDN4
									TKT	EFNA5		PNRC1	TCEA2
									PAMR1	NUDT14		ARL4A	PKIG
									CNDP2	CCND2		ELK3	TPT1
									C5AR1	EGR1		FSTL1	PEAR1
									GNG10	PRNP		CD34	ANGPTL2
									EDN1	MAST4		MEF2C	PPP3CA
									STK17A	BIRC3		MYO1C	ARHGAP18
									ARRDC3	LRRC3B		RDH10	RPS20
									NCF4	IQGAP1		FBLIM1	RPL23
									SLC7A8	ADAMTS9		PNP	KLF4
									CD300C	JAM2		ADAMTS4	ZNF521
									UBB	CRIP2		PRICKLE2	DHRS3
									CSF2RB	ACVRL1		DST	CXXC5
									NAAA	PTMA		IL33	CORO1C
									CFD	AOPEP		FOXP1	SMTN
									NR4A1	EFNB2		EPHB4	SVIL
									PID1	PLEC		LRRC70	ANXA4
									ITM2B	FGF2		FGF13	RARRES2
									CD302	IFRD1		AGRN	UBTD1
									BST2	PREX2		PLK2	RAB3IL1
									CD14	SLC45A4		TP53I11	RPS8
									PIK3AP1	APP		MMP14	RPL35A
									ZFP36	TLE1		CCND3	MMP28
									FKBP5	ADAMTS1		TNFRSF21	FRMD4B
									VCAM1	FBLN5		CMTM8	CD40
									NFAM1	PLK2		SNTB2	RPL22
									RESF1	GRASP		FLRT3	REEP3
									TLR4	CD151		FGD5	COG3
									GPX1	CDKN1C		ANXA1	RPL11
									SQSTM1	HEY1		TRIB2	NID2
									ADAP2	SOX18		GJA1	LAYN
									PTPN6	DOCK9		NPTN	RPS3A
									NCKAP1L	CKS2		GATA6	SEMA3D
									CD86	LMCD1		PNRC2	PPFIBP1
									NCOA4	JCAD		RORA	GAS6
									EPB41L2	UBC		ST8SIA2	ABCC1
									ARPC1B	CD2AP		ENPP1	RPS27A
									B2M	ARF4		NFE2L1	SPTBN1
									SLC3A2	SPAG9		ANXA5	WWTR1
									HCK	ORAI1		BHLHE40	POLR2F
									ZYX	SOX7		FBN1	SOX18
									FOS	SELENOW		CALML4	FOS
									LCP2	ITM2B		RAB1A	EFNA1
									GUSB	UBB		ATP1A1	FGL2
									CTRC	GSN		ATP2B4	UNC5B
									EVL	FLI1		CEMIP	TMOD4
									GPCPD1	PNRC1		CSF1	AGRN
									IGSF6	DPY19L1		HYAL1	LAMC1
									FGD2	MTSS1		CASKIN2	H3-3A
									GNS	ATP2B1		SPARC	RHOJ
									UNC93B1	FBXL7		ARNT	CLDN5
									LY96	ARMCX2		ZNF503	HSPB1
									SCARB2	IFNGR1		CEMIP2	CPD
									MX2	NDRG1		CLSTN3	MDFI
									HSPA6	ITM2A		ARRB1	ADAM19
									ADM	DST		MICAL2	HNRNPA0
									TAGAP	MMRN2		LIFR	TGIF1
									PDE4B	JARID2		EIF4G2	STAB1
									ZFP36L1	PMEPA1		FILIP1L	SHC1
									HPRT1			EDN1	TGFB3
									GBP1			EMP1	ADAM10
									C3orf38			IRF1	COL5A2
									SLC25A4			NREP	EML4
									FERMT3			SULT1A3	PARK7
									SGPP1			ATP8B1	TFDP2
									TENT5A			SRPX	TCF4
									GADD45B				FOSB
									MARCKS				EEF1G
									AXL				KANK3
									RGS19				UBE2E2
									STPG4				RPS9
									TUT7				DTX1
									RNF13				RPL6
									LGALS3BP				PLXDC2
									TLN1				RAMP2
									ATP6V1G3				IER3
									HEXB				CLCN3
									DOCK10				PLOD2
									IL10RA				SESN3
									EVI2B				NFIA
									ABHD12				GNAI1
									PMAIP1				ACTN1
									ITGAV				COPZ2
									LAT2				NFIB
									NPC2				ARHGAP6
									GRB2				PPP1R15A
									PTPN18				ITGB1
									DRAM2				NXN
									SCPEP1				ARL4A
									SASH1				MMP17
									ITGA4				PGM5
									ACP2				PRKCZ
									APOE				RPL37
									OGFRL1				ELK4
									SLC7A7				LASP1
									TLR8				SMAD1
									SIRPA				CALD1
									ARRB2				MAP4K5
									OTULINL				TMSB4X
									TLR2				TM6SF1
									YKT6				MMP14
									FJX1				SIRPA
									GBA				RCAN3
									CTSA				ATF3
									IRF8				PDE5A
									SLC8B1				RPL17-C18orf32
									DOCK2				GGT5
									ABCC5				RPS15A
									RGS18				RPL10
									VAV1				LYN
									TFEC				CAVIN1
									CCL3L1				RPS5
									MSMB				PEA15
									LAMP1				CDKN1C
									LRRC25				HSP90AB1
									RAB32				CST7
									TMEM26				CDC42EP5
									CDNF				POLR1D
									SFT2D1				RPS25
									PRDX1				SEMA6A
									ARL6IP1				TANC1
									HSP90AA1				LFNG
									HS3ST3B1				EEF1A1
									PFN1				METRNL
									TPD52				RPS28
									FYB1				BCR
									ARPC5				GJA4
									NKG7				LAPTM5
									THBS2				FOXP1
									P4HA1
									TCF7L2
									LGALS8
									ACER3
									CD2AP
									ID3
									MYC
									CDH5
									SLC38A6
									IL6R
									TNS3
									OSTF1
									DNASE1L1
									IRF5
									IQGAP1
									SPIC
									NLRP3
									NRIP1
									HSPD1
									TXNIP
