# Supplementary material for: Sexually Dimorphic Response to Hepatic Injury in Newborn Suffering from Intrauterine Growth Restriction
Source: Adv Sci (Weinh). 2024 Jun 13;11(30):2403095. doi: 10.1002/advs.202403095 (PMC11321654; doi:10.1002/advs.202403095)
Supplement: Supplementary file 18 — Supplemental Table 17 [file ADVS-11-2403095-s002.xlsx]

## Sheet: Sheet1
Materials and methods
Reagent/Resource	Reference or source	Identifier or catalog number
Experimental models
Piglets	The experiment pig farm of Zhejiang Academy of Agricultural Sciences
HepG2 cell line	Haixing Biosciences, China	TCH-C196
THP-1 cell line	Haixing Biosciences, China	TCH-C361
Reagent kit
NEBNext® UltraTM RNA Library Prep Kit for Illumina	NEB, USA	#E7770
Chromium Single Cell 3’ V3.1 Reagent Kits	10X Genomics, USA	PN-1000121
Triglyceride content determination kit	Solarbio Science & Technology, China	BC0620
Human IGF-1(Insulin-like Growth Factor 1) ELISA Kit	Sangon, China	D711043
Porcine E2(Estradiol) ELISA Kit	Sangon, China	D741007
Porcine Tumor necrosis factor α (Haling, TNF-α) ELISA Kit	Haling, China	HLE50006
Porcine very low density lipoprotein(VLDL) ELISA Kit	Haling, China	HLE50182
Porcine apoprotein A4(apo-A4) ELISA Kit	Haling, China	HLE50184
Porcine interleukin 10(IL-10) ELISA Kit	Haling, China	HLE50026
Porcine transforming growth factor-β (TGF-β) ELISA Kit	Haling, China	HLE50107
Primer sequences
EPO-F_sus	ACTCAAACCTAAGGATGTCACGG
EPO-R_sus	ACTGTCCCCAAGTTTAAGCTG
APOA4-F_sus	CATCTGAAGGGCAACACCGA
APOA4-R_sus	CTTTGTTGAAGGTCTCCCCGTA
β-actin-F_sus	TGGCACCCAGCACAATGAA
β-actin-R_sus	CTAAGTCATAGTCCGCCTAGAAGCA
GAPDH-F_sus	TATGATTCCACCCACGGCAAG
GAPDH-R_sus	ATACGTAGCACCAGCATCACC
EPO-F_homo	TGCATGTGGATAAAGCCGTCAG
EPO-R_homo	CAGTGATTGTTCGGAGTGGAGC
ACOX1-F_homo	TAAGCCTTTGCCAGGAATTACCG
ACOX1-R_homo	ACCTGGGCATACTTCATCAGC
ACSL4-F_homo	TAAAACCAAAGAACACCATTGCCAT
ACSL4-R_homo	ATTTAGCCCATGAACTACTGCTT
CPT1A-F_homo	AAGACTTCAAACGGATGACAGC
CPT1A-R_homo	GTCGCTCACGTAATTTGTAGCC
ACSL5-F_homo	CCTGAGCGTCATCTGCTTCA
ACSL5-R_homo	GAGCCAGAGGGAGGTAGGAT
ACSL1-F_homo	GCAGCGGCATCATCAGAA
ACSL1-R_homo	TCAGCACAGTGGCAGACA
ACOX3-F_homo	GAGTGATGGTTGGCGACATAGGAA
ACOX3-R_homo	AGAAGGCTCTGGCGAGGAACT
ACAA1-F_homo	GAGACTGTGCCTTTGTCCACT
ACAA1-R_homo	CATGCCAATGTCATAAGACCCAT
ACOX2-F_homo	ATTCCACATCCGGTTGATAGCTC
ACOX2-R_homo	CTGTGTATATTTAAGGCCACGTCT
ANGPTL4-F_homo	TAAAACCAAAGAACACCATTGCCAT
ANGPTL4-R_homo	ATTTAGCCCATGAACTACTGCTT
PPARG-F_homo	ACTTCAAGAGTACCAAAGTGCAA
PPARG-R_homo	GCTTTATCTCCACAGACACGAC
APOA4-F_homo	CAGCAACTCAATGCCCTCTTCCA
APOA4-R_homo	TCCTCCAGCTCCTTCCCAATCTC
SLC27A4-F_homo	TACCACTCAGCAGGAAACATCGT
SLC27A4-R_homo	CTTCTTCCGAATCACCACCGTCA
PLTP-F_homo	GATCTGCCCTGTCCTCTACCAC
PLTP-R_homo	TCAATGCCAACAAGCTCGTCCA
APOA1-F_homo	CCACCGAGCATCTGAGCAC
APOA1-R_homo	AGCTTCTTAGTAGACTCCTCGAGA
β-actin-F_homo	GAGAAAATCTGGCACCACACC
β-actin-R_homo	GGATAGCACAGCCTGGATAGCAA
IL-6-F_homo	AATGAGGAGACTTGCCTGGTG
IL-6-R_homo	CTGGCATTTGTGGTTGGGTCA
TNF-α-F_homo	CCTGCTGCACTTTGGAGTGATC
TNF-α-R_homo	GGTTTGCTACAACATGGGCTAC
IL-10-F_homo	TGAGAACCAAGACCCAGACATCA
IL-10-R_homo	AAGGCATTCTTCACCTGCTCCAC
PRDM1-F_homo	AGTTCCTAAGAACGCCAACAGG
PRDM1-R_homo	GGATTCACATAGCGCATCCAGT
sgRNA1_homo	AGTGGTGGCTGTTCCGTGCG TGG
sgRNA2_homo	TTGGGGACCGAGACGAGTCT GGG
Region1-F_homo	GTCTGCAGTCCTGGATGGTC
Region1-R_homo	CAGGCAGACCTCATGTCCAG
Region2-F_homo	CATTGAATGCCTCCGATGCG
Region2-R_homo	AACAGGCTGTGGAGTCGTTT
Region3-F_homo	ACTACCCACTTCGCAAGCAA
Region3-R_homo	AACAGGCTGTGGAGTCGTTT
Antibody
Mouse anti Pig CD45: FITC	AbD Serotec, UK	MCA1222F
Pig CD3E PE-Cy7 BB23-8E6-8C8	BD Pharmingen, USA	561477
Mouse anti Pig CD163: RPE	AbD Serotec, UK	MCA2311PE
Mouse anti Pig CD14: Alexa Fluor® 647	AbD Serotec, UK	MCA1218A647
Anti-mannose receptor (CD206) recombinant rabbit monoclonal antibody	HuaBio, China	JF0953
HGFα Antibody (H-10)	SCBT, USA	sc-374422
WNT2 rabbit pAb	ABclonal, China	A13562
Goat anti-rabbit IgG H&L (Alexa Fluor® 488)	Abcam, UK	ab150081
HRP-labeled Goat Anti-Mouse IgG (H+L)	ZSGB-BIO, China	PV-6002
HRP-labeled Goat Anti-Rabbit IgG (H+L)	ZSGB-BIO, China	PV-6001
ApoA4 (1D6B6) Mouse mAb	CST, USA	#5700
Phospho-NF-κB p65 (Ser536) (93H1) Rabbit mAb	CST, USA	#3033
Toll-like Receptor 4 (E5D8T) Rabbit mAb	CST, USA	#38519
β-Actin (13E5) Rabbit mAb	CST, USA	#4970
PPARγ (C26H12) Rabbit mAb	CST, USA	#2435
PPARA Monoclonal antibody	Proteintech,China	66826-1-Ig
Anti-FOXP3 Rabbit mAb	PTM,China	PTM-5016
Anti-CD4 antibody [EPR6855]	Abcam, UK	ab133616
IgG (H+L)/HRP-Goat Anti-rabbit IgG (H+L)	BIOKER,China	BK-R050
IgG (H+L)/HRP-Goat Anti-mouse IgG (H+L)	BIOKER,China	BK-M050
Software/Package
fastp	sfchen	RRID:SCR_016962; https://github.com/OpenGene/fastp
HISAT2	daehwankimlab	RRID:SCR_015530; https://daehwankimlab.github.io/hisat2/
subread	Shiweilab	RRID:SCR_009803; http://subread.sourceforge.net/
DESeq2	bioconductor	RRID:SCR_015687; https://bioconductor.org/packages/release/bioc/html/DESeq2.html
CellRanger	10X Genomics	RRID:SCR_021002; https://github.com/10XGenomics/cellranger
soupX	constantAmateur	RRID:SCR_019193; https://github.com/constantAmateur/SoupX
Seurat	satijalab	RRID:SCR_007322; https://satijalab.org/seurat/
Harmony	immunogenomics	RRID:SCR_022206; https://github.com/immunogenomics/harmon
clusterProfile	YuLab-SMU	RRID:SCR_016884; https://github.com/YuLab-SMU/clusterProfiler
GSVA	bioconductor	RRID:SCR_021058; https://www.bioconductor.org/packages/release/bioc/html/GSVA.html
pySCENIC	aertslab	https://github.com/aertslab/pySCENIC
Monocle2	cole-trapnell-lab	RRID:SCR_016339; http://cole-trapnell-lab.github.io/monocle-release/docs/
Monocle3	cole-trapnell-lab	RRID:SCR_018685; https://cole-trapnell-lab.github.io/monocle3/
NMF	r-project	RRID:SCR_023124; https://cran.r-project.org/package=NMF
ScVelo	theislab	RRID:SCR_018168; https://github.com/theislab/scvelo
CellPhoneDB	Teichlab	RRID:SCR_017054; https://www.cellphonedb.org/
CellChat	sqjin	RRID:SCR_021946; https://github.com/sqjin/CellChat
SCIEX QStar XL Mass Spectrometer	SCIEX	RRID:SCR_018627; http://www.speciation.net/Database/Instruments/Applied-Biosystems/QSTAR-XL-Hybrid-LCMSMS-System-;i584
MetaboAnalyst	XiaLab	RRID:SCR_015539; https://www.metaboanalyst.ca/
pROC	r-project	https://cran.r-project.org/web/packages/pROC/index.html
ggplot2	r-project	RRID:SCR_014601; https://cran.r-project.org/web/packages/ggplot2/index.html
biomaRt	bioconductor	RRID:SCR_019214; https://bioconductor.org/packages/biomaRt/
ggpubr	r-project	RRID:SCR_021139; https://CRAN.R-project.org/package=ggpubr
GraphPad Prism	Dotmatics	RRID:SCR_002798; http://www.graphpad.com/
Shiny	rstudio	RRID:SCR_001626; http://www.rstudio.com/shiny/
WGCNA	r-project	RRID:SCR_003302; https://cran.r-project.org/web/packages/WGCNA/index.html
Mfuzz	bioconductor	RRID:SCR_000523; https://bioconductor.org/packages/Mfuzz/
